# Supplementary material for: Crystal structure of MgK0.5[B6O10](OH)0.5·0.5H2O, poly[dimagnesium potassium bis(hexa­borate) hy­droxide monohydrate]
Source: Acta Crystallogr E Crystallogr Commun. 2022 Sep 8;78(Pt 10):1003–5. doi: 10.1107/S2056989022008982 (PMC9535820; doi:10.1107/S2056989022008982)
Supplement: Supplementary file 1 [file e-78-01003-sup1.cif]

##############################################################################
#                                                                            #
# This CIF contains the data in a paper accepted for publication in          #
# Acta Crystallographica Section E. It conforms to the requirements of       #
# Notes for Authors for Acta Crystallographica Section E, and has been       #
# peer reviewed under the auspices of the IUCr Commission on Journals.       #
#                                                                            #
# Full details of the Crystallographic Information File format               #
# are given in the paper "The Crystallographic Information File (CIF):       #
# a New Standard Archive File for Crystallography" by S. R. Hall, F. H.      #
# Allen and I. D. Brown [Acta Cryst. (1991), A47, 655-685].                  #
#                                                                            #
# The current version of the core CIF dictionary is obtainable from          #
# ftp://ftp.iucr.org/pub/cif_core.dic.                                       #
#                                                                            #
# Software is freely available for graphical display of the structure(s)     #
# in this CIF. For information consult the CIF software page                 #
# http://www.iucr.org/resources/cif/software.                                #
#                                                                            #
# This file may be used for bona fide research purposes within the           #
# scientific community so long as proper attribution is given to the journal # 
# article from which it was obtained.                                        #
#                                                                            #
##############################################################################
data_I
_audit_creation_method     'SHELXL-2018/3'
_chemical_name_systematic
;
Poly[dimagnesium potassium bis(hexaborate) hydroxide monohydrate]
;
_chemical_name_common     ?
_chemical_formula_moiety     ?
_chemical_formula_sum     'B12 H3 K Mg2 O22'
_chemical_formula_structural     'Mg K0.5 [B6 O10] , 0.5OH , 0.5H2 O'
_chemical_formula_iupac     'Mg K0.5 [B6 O10] (O H)0.5, 0.5H2 O'
_chemical_formula_weight     572.46
_chemical_melting_point     ?
_space_group_crystal_system     cubic
_space_group_name_H-M_alt     'P a -3'
_space_group_name_Hall     '-P 2ac 2ab 3'
loop_
    _space_group_symop_operation_xyz
    'x, y, z'
    '-x+1/2, -y, z+1/2'
    '-x, y+1/2, -z+1/2'
    'x+1/2, -y+1/2, -z'
    'z, x, y'
    'z+1/2, -x+1/2, -y'
    '-z+1/2, -x, y+1/2'
    '-z, x+1/2, -y+1/2'
    'y, z, x'
    '-y, z+1/2, -x+1/2'
    'y+1/2, -z+1/2, -x'
    '-y+1/2, -z, x+1/2'
    '-x, -y, -z'
    'x-1/2, y, -z-1/2'
    'x, -y-1/2, z-1/2'
    '-x-1/2, y-1/2, z'
    '-z, -x, -y'
    '-z-1/2, x-1/2, y'
    'z-1/2, x, -y-1/2'
    'z, -x-1/2, y-1/2'
    '-y, -z, -x'
    'y, -z-1/2, x-1/2'
    '-y-1/2, z-1/2, x'
    'y-1/2, z, -x-1/2'
_cell_length_a     12.2966(2)
_cell_length_b     12.2966(2)
_cell_length_c     12.2966(2)
_cell_angle_alpha     90
_cell_angle_beta     90
_cell_angle_gamma     90
_cell_volume     1859.32(9)
_cell_formula_units_Z     4
_cell_measurement_reflns_used     5324
_cell_measurement_theta_min     2.87
_cell_measurement_theta_max     30.31
_cell_measurement_temperature     296(2)
_exptl_crystal_description     block
_exptl_crystal_colour     colorless
_exptl_crystal_size_max     0.100
_exptl_crystal_size_mid     0.080
_exptl_crystal_size_min     0.080
_exptl_crystal_density_diffrn     2.045
_exptl_crystal_density_meas     ?
_exptl_crystal_density_method     'not measured'
_exptl_crystal_F_000     1128
_exptl_absorpt_coefficient_mu     0.468
_exptl_absorpt_correction_type     multi-scan
_exptl_absorpt_process_details
;
(SADABS; Krause et al., 2015)
;
_exptl_absorpt_correction_T_min     0.762
_exptl_absorpt_correction_T_max     0.936
_diffrn_ambient_temperature     296(2)
_diffrn_source     'fine-focus sealed tube'
_diffrn_radiation_type     MoK\a
_diffrn_radiation_wavelength     0.71073
_diffrn_measurement_device_type     'Bruker APEXII CCD'
_diffrn_measurement_method     '\f and \w scans'
_diffrn_detector_area_resol_mean     ?
_diffrn_reflns_number     23808
_diffrn_reflns_av_R_equivalents     0.0563
_diffrn_reflns_av_unetI/netI     0.0193
_diffrn_reflns_theta_min     3.313
_diffrn_reflns_theta_max     30.476
_diffrn_reflns_theta_full     25.242
_diffrn_measured_fraction_theta_max     0.999
_diffrn_measured_fraction_theta_full     0.998
_diffrn_reflns_limit_h_min     -16
_diffrn_reflns_limit_h_max     17
_diffrn_reflns_limit_k_min     -16
_diffrn_reflns_limit_k_max     16
_diffrn_reflns_limit_l_min     -16
_diffrn_reflns_limit_l_max     17
_refine_special_details
;
The structure was solved by direct methods and refined by the
full-matrix least-squares method on <i>F</i>^2^ using the SHELXL programs
(Bruker, 2006; Sheldrick, 2015<i>a</i>). All non-hydrogen atoms in the complex
were refined anisotropically.
;
_reflns_number_total     952
_reflns_number_gt     828
_reflns_threshold_expression     'I > 2\s(I)'
_refine_ls_structure_factor_coef     Fsqd
_refine_ls_matrix_type     full
_refine_ls_R_factor_all     0.0459
_refine_ls_R_factor_gt     0.0391
_refine_ls_wR_factor_gt     0.1092
_refine_ls_wR_factor_ref     0.1155
_refine_ls_goodness_of_fit_ref     1.161
_refine_ls_restrained_S_all     1.161
_refine_ls_number_reflns     952
_refine_ls_number_parameters     72
_refine_ls_number_restraints     0
_refine_ls_hydrogen_treatment     constr
_refine_ls_weighting_scheme     calc
_refine_ls_weighting_details
              'w=1/[\s^2^(Fo^2^)+(0.0658P)^2^+0.9552P] where P=(Fo^2^+2Fc^2^)/3'
_atom_sites_solution_hydrogens     difmap
_atom_sites_solution_primary     ?
_atom_sites_solution_secondary     ?
_refine_ls_shift/su_max     0.000
_refine_ls_shift/su_mean     0.000
_refine_diff_density_max     0.657
_refine_diff_density_min     -0.642
_refine_ls_extinction_method     none
_refine_ls_extinction_coef     .
loop_
    _atom_type_symbol
    _atom_type_description
    _atom_type_scat_dispersion_real
    _atom_type_scat_dispersion_imag
    _atom_type_scat_source
    'B' 'B' 0.0013 0.0007
                         'International Tables Vol C Tables 4.2.6.8 and 6.1.1.4'
    'H' 'H' 0.0000 0.0000
                         'International Tables Vol C Tables 4.2.6.8 and 6.1.1.4'
    'K' 'K' 0.2009 0.2494
                         'International Tables Vol C Tables 4.2.6.8 and 6.1.1.4'
    'Mg' 'Mg' 0.0486 0.0363
                         'International Tables Vol C Tables 4.2.6.8 and 6.1.1.4'
    'O' 'O' 0.0106 0.0060
                         'International Tables Vol C Tables 4.2.6.8 and 6.1.1.4'
_computing_data_collection
;
APEX2 (Bruker, 2006)
;
_computing_cell_refinement
;
SAINT (Bruker, 2006)
;
_computing_data_reduction
;
SAINT (Bruker, 2006)
;
_computing_structure_solution
;
<i>SHELXT2018/3</i>  (Sheldrick, 2015<i>a</i>)
;
_computing_structure_refinement
;
<i>SHELXL2018/3</i> (Sheldrick, 2015<i>b</i>)
;
_computing_molecular_graphics
;
SHELXTL (Sheldrick, 2008)
;
_computing_publication_material
;
SHELXTL (Sheldrick, 2008)
;
loop_
    _atom_site_type_symbol
    _atom_site_label
    _atom_site_fract_x
    _atom_site_fract_y
    _atom_site_fract_z
    _atom_site_U_iso_or_equiv
    _atom_site_adp_type
    _atom_site_calc_flag
    _atom_site_occupancy
    _atom_site_disorder_assembly
    _atom_site_disorder_group
    Mg Mg 0.33884(5) 0.33884(5) 0.33884(5) 0.0205(3) Uani d 1 . 2
    K K 0.500000 0.500000 0.500000 0.0257(3) Uani d 1 . 2
    O O1 0.52065(8) 0.28854(8) 0.29782(8) 0.0110(3) Uani d 1 . 2
    O O2 0.22982(9) 0.18931(8) 0.38027(8) 0.0118(3) Uani d 1 . 2
    O O3 0.36386(8) 0.68000(8) 0.55091(8) 0.0113(3) Uani d 1 . 2
    O O4 0.18887(7) 0.18887(7) 0.18887(7) 0.0057(3) Uani d 1 . 2
    O O5 0.4745(13) 0.1216(14) 0.5078(12) 0.066(4) Uani d 0.1667 A 2
    H H5 0.504419 0.061354 0.523614 0.099 Uiso d 0.1667 A 2
    O O6 0.544(2) 0.0524(17) 0.5575(10) 0.080(6) Uani d 0.1667 . 2
    H H6A 0.548070 0.065436 0.625259 0.121 Uiso d 0.1667 . 2
    H H6B 0.587560 0.097246 0.528419 0.121 Uiso d 0.1667 . 2
    B B1 0.21526(12) 0.22026(12) 0.48534(12) 0.0084(3) Uani d 1 . 2
    B B2 0.16682(11) 0.13303(11) 0.29771(11) 0.0067(3) Uani d 1 . 2
loop_
    _atom_site_aniso_label
    _atom_site_aniso_U_11
    _atom_site_aniso_U_22
    _atom_site_aniso_U_33
    _atom_site_aniso_U_12
    _atom_site_aniso_U_13
    _atom_site_aniso_U_23
    Mg 0.0205(3) 0.0205(3) 0.0205(3) 0.0007(2) 0.0007(2) 0.0007(2)
    K 0.0257(3) 0.0257(3) 0.0257(3) 0.0071(2) 0.0071(2) 0.0071(2)
    O1 0.0060(4) 0.0113(5) 0.0156(5) 0.0015(3) -0.0031(3) -0.0047(4)
    O2 0.0141(5) 0.0157(5) 0.0055(4) -0.0039(4) 0.0005(3) -0.0023(3)
    O3 0.0138(5) 0.0134(5) 0.0066(4) 0.0060(4) -0.0017(4) -0.0027(3)
    O4 0.0057(3) 0.0057(3) 0.0057(3) 0.0007(3) 0.0007(3) 0.0007(3)
    O5 0.058(8) 0.074(11) 0.067(9) 0.005(7) 0.011(7) -0.018(8)
    O6 0.123(19) 0.101(16) 0.017(5) 0.029(12) -0.018(7) -0.002(6)
    B1 0.0094(6) 0.0091(6) 0.0065(6) 0.0007(5) -0.0008(5) -0.0009(5)
    B2 0.0067(6) 0.0067(6) 0.0067(6) 0.0003(4) 0.0006(4) 0.0005(5)
_geom_special_details
;
 All esds (except the esd in the dihedral angle between two l.s. planes)
 are estimated using the full covariance matrix.  The cell esds are taken
 into account individually in the estimation of esds in distances, angles
 and torsion angles; correlations between esds in cell parameters are only
 used when they are defined by crystal symmetry.  An approximate (isotropic)
 treatment of cell esds is used for estimating esds involving l.s. planes.
;
loop_
    _geom_bond_atom_site_label_1
    _geom_bond_atom_site_label_2
    _geom_bond_site_symmetry_2
    _geom_bond_distance
    _geom_bond_publ_flag
    Mg O2 9 2.3319(12) ?
    Mg O2 5 2.3319(12) ?
    Mg O2 . 2.3319(12) ?
    Mg O1 9 2.3738(10) ?
    Mg O1 5 2.3738(10) ?
    Mg O1 . 2.3738(10) ?
    Mg B1 . 2.7714(15) ?
    Mg B1 9 2.7715(15) ?
    Mg B1 5 2.7715(15) ?
    Mg K . 3.4324(11) ?
    K O3 . 2.8450(10) ?
    K O3 21_666 2.8450(10) ?
    K O3 9 2.8450(10) ?
    K O3 17_666 2.8450(10) ?
    K O3 13_666 2.8450(10) ?
    K O3 5 2.8450(10) ?
    O1 B1 5 1.3821(18) ?
    O1 B2 24_656 1.4531(16) ?
    O2 B1 . 1.3587(16) ?
    O2 B2 . 1.4525(16) ?
    O3 B1 16_665 1.3570(18) ?
    O3 B2 12_565 1.4519(16) ?
    O4 B2 9 1.5285(15) ?
    O4 B2 5 1.5285(15) ?
    O4 B2 . 1.5285(15) ?
    O5 O6 23_655 0.96(2) no
    O5 O6 8_645 1.27(3) no
    O5 O6 . 1.35(3) no
    O5 H5 . 0.8500 ?
    O5 H6B . 1.4451 no
    O5 H6A 23_655 0.70(3) no
    O6 O6 23_655 1.20(3) no
    O6 O6 20_566 1.20(3) no
    O6 H5 . 0.6476 no
    O6 H6A . 0.8500 ?
    O6 H6B . 0.8500 ?
loop_
    _geom_angle_atom_site_label_1
    _geom_angle_atom_site_label_2
    _geom_angle_atom_site_label_3
    _geom_angle_site_symmetry_1
    _geom_angle_site_symmetry_3
    _geom_angle
    _geom_angle_publ_flag
    O2 Mg O2 9 5 81.06(5) ?
    O2 Mg O2 9 . 81.06(5) ?
    O2 Mg O2 5 . 81.06(5) ?
    O2 Mg O1 9 9 112.48(4) ?
    O2 Mg O1 5 9 132.64(4) ?
    O2 Mg O1 . 9 58.46(3) ?
    O2 Mg O1 9 5 58.46(3) ?
    O2 Mg O1 5 5 112.48(4) ?
    O2 Mg O1 . 5 132.64(4) ?
    O1 Mg O1 9 5 112.97(3) ?
    O2 Mg O1 9 . 132.64(4) ?
    O2 Mg O1 5 . 58.46(3) ?
    O2 Mg O1 . . 112.48(4) ?
    O1 Mg O1 9 . 112.96(3) ?
    O1 Mg O1 5 . 112.96(3) ?
    O2 Mg B1 9 . 93.22(5) ?
    O2 Mg B1 5 . 109.26(5) ?
    O2 Mg B1 . . 29.29(4) ?
    O1 Mg B1 9 . 29.91(4) ?
    O1 Mg B1 5 . 123.25(4) ?
    O1 Mg B1 . . 121.16(4) ?
    O2 Mg B1 9 9 29.30(4) ?
    O2 Mg B1 5 9 93.22(5) ?
    O2 Mg B1 . 9 109.26(5) ?
    O1 Mg B1 9 9 121.16(4) ?
    O1 Mg B1 5 9 29.90(4) ?
    O1 Mg B1 . 9 123.25(4) ?
    B1 Mg B1 . 9 114.20(3) ?
    O2 Mg B1 9 5 109.26(5) ?
    O2 Mg B1 5 5 29.30(4) ?
    O2 Mg B1 . 5 93.22(5) ?
    O1 Mg B1 9 5 123.25(4) ?
    O1 Mg B1 5 5 121.16(4) ?
    O1 Mg B1 . 5 29.91(4) ?
    B1 Mg B1 . 5 114.20(3) ?
    B1 Mg B1 9 5 114.20(3) ?
    O2 Mg K 9 . 131.38(3) ?
    O2 Mg K 5 . 131.38(3) ?
    O2 Mg K . . 131.38(3) ?
    O1 Mg K 9 . 74.30(3) ?
    O1 Mg K 5 . 74.30(3) ?
    O1 Mg K . . 74.30(3) ?
    B1 Mg K . . 104.19(4) ?
    B1 Mg K 9 . 104.19(4) ?
    B1 Mg K 5 . 104.19(4) ?
    O3 K O3 . 21_666 65.411(16) ?
    O3 K O3 . 9 114.589(16) ?
    O3 K O3 21_666 9 180.0 ?
    O3 K O3 . 17_666 65.410(16) ?
    O3 K O3 21_666 17_666 114.590(15) ?
    O3 K O3 9 17_666 65.410(15) ?
    O3 K O3 . 5 114.590(16) ?
    O3 K O3 21_666 5 65.410(15) ?
    O3 K O3 9 5 114.590(15) ?
    O3 K O3 17_666 5 180.0 ?
    O3 K O3 13_666 5 65.410(16) ?
    O3 K Mg . 13_666 76.32(2) ?
    O3 K Mg 21_666 13_666 103.68(2) ?
    O3 K Mg 9 13_666 76.32(2) ?
    O3 K Mg 17_666 13_666 103.68(2) ?
    O3 K Mg 13_666 13_666 103.68(2) ?
    O3 K Mg 5 13_666 76.32(2) ?
    O3 K Mg . . 103.68(2) ?
    O3 K Mg 21_666 . 76.32(2) ?
    O3 K Mg 9 . 103.68(2) ?
    O3 K Mg 17_666 . 76.32(2) ?
    O3 K Mg 13_666 . 76.32(2) ?
    O3 K Mg 5 . 103.68(2) ?
    Mg K Mg 13_666 . 180.000(17) ?
    B1 O1 B2 5 24_656 123.77(11) ?
    B1 O1 Mg 5 . 91.19(8) ?
    B2 O1 Mg 24_656 . 144.28(8) ?
    B1 O2 B2 . . 136.70(11) ?
    B1 O2 Mg . . 93.59(8) ?
    B2 O2 Mg . . 121.98(8) ?
    B1 O3 B2 16_665 12_565 122.23(11) ?
    B1 O3 K 16_665 . 125.09(8) ?
    B2 O3 K 12_565 . 110.32(7) ?
    B2 O4 B2 9 5 117.97(4) ?
    B2 O4 B2 9 . 117.97(4) ?
    B2 O4 B2 5 . 117.97(4) ?
    O6 O5 O6 23_655 . 59(2) no
    O6 O5 O6 8_645 . 89.1(19) no
    O6 O5 H5 23_655 . 47.9 no
    O6 O5 H5 8_645 . 67.1 no
    O6 O5 H5 . . 22.1 no
    O6 O5 H6B 23_655 . 94.6 no
    O6 O5 H6B 8_645 . 104.1 no
    O6 O5 H6B . . 35.2 no
    H5 O5 H6B . . 50.4 no
    O5 O6 O6 20_566 23_655 71(3) no
    O5 O6 O6 20_566 20_566 77(3) no
    O6 O6 O6 23_655 20_566 101(2) no
    O5 O6 O5 20_566 11_556 114(2) no
    O6 O6 O5 23_655 11_556 136.9(16) no
    O6 O6 O5 20_566 11_556 45.7(12) no
    O5 O6 O5 20_566 . 107(3) no
    O6 O6 O5 23_655 . 43.9(9) no
    O6 O6 O5 20_566 . 133.5(16) no
    O5 O6 O5 11_556 . 134.5(17) no
    O5 O6 H5 20_566 . 104.1 no
    O6 O6 H5 23_655 . 33.1 no
    O6 O6 H5 20_566 . 103.9 no
    O5 O6 H5 11_556 . 117.5 no
    O5 O6 H5 . . 29.6 no
    O5 O6 H6A 20_566 . 44.8 no
    O6 O6 H6A 23_655 . 101.0 no
    O6 O6 H6A 20_566 . 103.2 no
    O5 O6 H6A 11_556 . 111.4 no
    O5 O6 H6A . . 111.4 no
    H5 O6 H6A . . 130.2 no
    O5 O6 H6B 20_566 . 149.2 no
    O6 O6 H6B 23_655 . 122.2 no
    O6 O6 H6B 20_566 . 122.0 no
    O5 O6 H6B 11_556 . 76.7 no
    O5 O6 H6B . . 78.5 no
    H5 O6 H6B . . 95.3 no
    H6A O6 H6B . . 104.5 ?
    O5 O6 H5 20_566 20_566 58.1(15) no
    O6 O6 H5 23_655 20_566 74(3) no
    O6 O6 H5 20_566 20_566 28.4(18) no
    O5 O6 H5 11_556 20_566 74(3) no
    O5 O6 H5 . 20_566 114(3) no
    H5 O6 H5 . 20_566 87.3 no
    H6A O6 H5 . 20_566 97.8 no
    H6B O6 H5 . 20_566 148.0 no
    O3 B1 O2 16_655 . 123.87(12) ?
    O3 B1 O1 16_655 9 122.17(12) ?
    O2 B1 O1 . 9 113.96(12) ?
    O3 B1 Mg 16_655 . 166.22(10) ?
    O2 B1 Mg . . 57.12(7) ?
    O1 B1 Mg 9 . 58.91(7) ?
    O3 B2 O2 6_456 . 112.28(11) ?
    O3 B2 O1 6_456 18_655 109.48(11) ?
    O2 B2 O1 . 18_655 110.35(11) ?
    O3 B2 O4 6_456 . 109.12(10) ?
    O2 B2 O4 . . 107.66(11) ?
    O1 B2 O4 18_655 . 107.83(10) ?
loop_
    _geom_torsion_atom_site_label_1
    _geom_torsion_atom_site_label_2
    _geom_torsion_atom_site_label_3
    _geom_torsion_atom_site_label_4
    _geom_torsion_site_symmetry_1
    _geom_torsion_site_symmetry_2
    _geom_torsion_site_symmetry_3
    _geom_torsion_site_symmetry_4
    _geom_torsion
    _geom_torsion_publ_flag
    O6 O5 O6 O5 23_655 . . 20_566 -36(3) no
    O6 O5 O6 O5 8_645 . . 20_566 -94.9(17) no
    O6 O5 O6 O6 8_645 . . 23_655 -59(2) no
    O6 O5 O6 O6 23_655 . . 20_566 52(3) no
    O6 O5 O6 O6 8_645 . . 20_566 -7(5) no
    O6 O5 O6 O5 23_655 . . 11_556 117(3) no
    O6 O5 O6 O5 8_645 . . 11_556 58(4) no
    B2 O2 B1 O3 . . . 16_655 16.3(2) ?
    Mg O2 B1 O3 . . . 16_655 163.52(12) ?
    B2 O2 B1 O1 . . . 9 -163.39(13) ?
    Mg O2 B1 O1 . . . 9 -16.21(12) ?
    B2 O2 B1 Mg . . . . -147.18(17) ?
    B1 O2 B2 O3 . . . 6_456 21.1(2) ?
    Mg O2 B2 O3 . . . 6_456 -119.29(10) ?
    B1 O2 B2 O1 . . . 18_655 -101.35(17) ?
    Mg O2 B2 O1 . . . 18_655 118.27(10) ?
    B1 O2 B2 O4 . . . . 141.21(14) ?
    Mg O2 B2 O4 . . . . 0.84(12) ?
    B2 O4 B2 O3 9 . . 6_456 45.6(2) ?
    B2 O4 B2 O3 5 . . 6_456 -162.41(10) ?
    B2 O4 B2 O2 9 . . . -76.54(15) ?
    B2 O4 B2 O2 5 . . . 75.49(15) ?
    B2 O4 B2 O1 9 . . 18_655 164.40(10) ?
    B2 O4 B2 O1 5 . . 18_655 -43.6(2) ?
loop_
    _geom_hbond_atom_site_label_D
    _geom_hbond_atom_site_label_H
    _geom_hbond_atom_site_label_A
    _geom_hbond_site_symmetry_A
    _geom_hbond_distance_DH
    _geom_hbond_distance_HA
    _geom_hbond_distance_DA
    _geom_hbond_angle_DHA
    _geom_hbond_publ_flag
    O5 H5 O5 11_556 0.85 1.67 2.42(3) 145.0 yes
    O6 H6A O2 11_556 0.85 2.58 3.276(15) 140.3 yes
    O6 H5 O6 23_655 0.65 0.74 1.20(3) 118.5 no
    O6 H5 O6 8_645 0.65 1.23 1.84(2) 157.7 no
    O6 H5 O6 13_656 0.65 1.82 2.19(3) 117.7 no
    O6 H5 O5 23_655 0.65 1.79 2.34(3) 143.3 no
    O6 H5 O5 8_645 0.65 2.09 2.484(19) 121.2 no
    O6 H5 O5 . 0.65 0.85 1.35(3) 128.2 no
    O5 H5 O6 11_556 0.85 1.78 2.484(19) 138.8 yes
    O5 H5 O6 20_566 0.85 1.49 2.34(3) 179.4 no
    O5 H5 O6 13_656 0.85 1.82 2.30(2) 113.8 no
    O5 H5 O5 11_556 0.85 1.67 2.42(3) 145.0 no
    O5 H5 O5 20_566 0.85 1.28 1.88(3) 121.9 no
    O5 H5 O5 13_656 0.85 2.30 3.06(3) 149.8 yes
_shelx_space_group_comment
;
The symmetry employed for this shelxl refinement is uniquely defined
by the following loop, which should always be used as a source of
symmetry information in preference to the above space-group names.
They are only intended as comments.
;
_shelx_estimated_absorpt_T_min     0.955
_shelx_estimated_absorpt_T_max     0.964
_shelx_hkl_file
;
   0  -1   0   -2.40    0.50
  -1   0   0   -2.60    0.40
  -1   0   0   -3.60    0.60
   0   0   1   -3.10    0.40
   0   0  -1   -2.50    0.40
   0   0  -1   -2.60    0.30
   0   0  -1   -3.10    0.50
   1   0   0   -2.60    0.30
   1   0   0   -2.90    0.30
   0   1   0   -3.40    0.40
  -1  -1   0   -0.80    0.50
  -1  -1   0   -1.10    0.60
  -1  -1   0   -2.10    1.00
   0  -1   1   -0.40    0.60
   0  -1   1   -0.70    0.50
   0  -1   1   -1.40    0.50
   0  -1  -1   -1.40    0.60
   0  -1  -1   -0.10    0.60
   0  -1  -1   -1.60    0.70
   1  -1   0   -0.30    0.60
   1  -1   0   -0.90    0.60
   1  -1   0   -0.60    0.60
  -1   0   1   -1.60    0.30
  -1   0   1   -2.10    0.20
  -1   0   1   -1.30    1.10
  -1   0  -1   -1.80    0.20
  -1   0  -1   -1.40    0.30
  -1   0  -1   -1.90    0.90
   1   0   1   -0.20    0.80
   1   0   1   -0.60    0.30
   1   0   1   -2.00    0.20
   1   0  -1   -1.30    0.30
   1   0  -1   -0.60    0.60
   1   0  -1   -1.30    0.60
  -1   1   0   -1.50    0.60
  -1   1   0   -0.50    0.60
  -1   1   0    0.60    1.00
   0   1   1   -1.80    0.70
   0   1   1   -1.60    0.40
   0   1   1   -0.40    0.70
   0   1  -1   -1.40    0.70
   0   1  -1   -1.30    0.60
   0   1  -1   -1.90    0.60
   1   1   0   -1.00    0.60
   1   1   0   -2.80    0.60
   1   1   0   -0.70    0.80
  -1  -1   1  667.23   38.50
  -1  -1   1  659.33   38.80
  -1   1  -1  673.93   38.60
  -1   1  -1  704.23   38.80
   1   1   1  624.44   38.70
   1   1   1  644.84   38.80
  -1   1  -1  639.84   38.70
   1  -1  -1  676.23   38.60
   1  -1  -1  642.54   38.70
   1  -1  -1  643.64   38.80
  -1   1   1  665.93   38.50
  -1   1   1  622.44   38.80
   1  -1   1  653.53   38.70
  -1  -1  -1  622.94   38.50
  -1  -1  -1  633.24   38.50
  -1  -1  -1  622.64   38.70
   1  -1   1  635.54   38.70
   1   1  -1  669.93   38.50
   1   1  -1  677.53   38.70
   1   1  -1  678.23   38.90
   0  -2   0 2929.81  177.98
  -2   0   0 3106.19  178.38
  -2   0   0 3124.19  178.98
   0   0   2 3223.58  178.78
   0   0   2 3098.29  178.48
   0   0  -2 3091.09  178.98
   0   0  -2 3168.58  178.58
   2   0   0 3141.29  178.48
   2   0   0 2897.51  178.88
   0   2   0 3116.59  178.28
   0   1  -2    0.70    0.90
  -1   2   0    1.00    1.00
  -1   2   0    1.80    1.00
  -1   2   0   -0.90    0.90
   1   2   0    0.60    1.00
   1   2   0    0.50    1.00
   2   0   1   -0.30    0.50
   2   0  -1    0.60    0.80
   2   0  -1   -0.90    0.30
   0   1   2    0.10    1.00
   0   1   2   -0.20    0.60
   0   1   2   -0.20    0.90
   0   1  -2   -0.70    0.90
   0   1  -2    0.10    0.70
  -2   0  -1   -0.60    0.50
  -2   0  -1   -0.70    1.20
   2   0   1   -1.80    0.80
   0  -1  -2    1.00    0.90
   0  -1  -2   -0.70    0.60
   0  -1  -2    0.20    1.00
  -2   0   1   -0.30    0.70
  -2   0   1    0.40    1.30
  -2   0  -1    0.20    0.80
   1  -2   0   -0.40    0.90
   1  -2   0   -0.10    0.70
   0  -1   2    1.80    1.00
   0  -1   2    0.90    0.60
   0  -1   2    0.60    0.90
  -1  -2   0   -2.10    0.80
   1  -2   0   -1.40    0.80
  -1  -2   0   -0.60    0.80
  -1  -2   0   -1.00    1.00
  -1  -2   0    1.10    0.90
   0   2  -1  400.76   27.40
   0   2  -1  471.95   27.70
   0   2  -1  476.35   27.80
   0   2   1  469.65   27.70
   0   2   1  486.85   27.50
   2   1   0  468.15   27.50
   2   1   0  431.56   27.60
   2   1   0  412.36   28.10
   0   2   1  495.75   27.80
   1   0  -2  478.15   27.50
   1   0  -2  452.35   27.60
   1   0  -2  447.56   27.80
  -2   1   0  475.45   27.50
  -2   1   0  440.06   27.60
  -1   0  -2  486.15   27.80
  -1   0  -2  474.95   27.90
   1   0   2  481.05   27.80
  -2  -1   0  464.45   27.50
  -2  -1   0  486.85   27.60
   2  -1   0  481.95   27.50
   2  -1   0  510.05   27.70
   2  -1   0  463.05   28.00
  -1   0   2  461.55   27.50
  -1   0   2  486.85   27.60
   0  -2   1  505.15   27.70
   0  -2   1  487.95   27.80
   0  -2  -1  515.75   27.80
   0  -2  -1  476.95   27.70
   0  -2  -1  500.55   27.50
  -1  -2   1    5.90    1.20
  -1  -2   1    3.70    1.20
  -1   2  -1    5.90    1.30
  -1   2  -1    3.20    1.10
  -1   2  -1    4.80    1.00
   1   2   1    3.30    1.20
   1   2   1    4.80    1.10
   1   2   1    5.50    1.20
   1  -2  -1    4.10    1.10
   1  -2  -1    5.50    1.20
  -2  -1   1    5.10    0.70
  -2  -1   1    5.10    1.10
  -2  -1   1    4.40    1.60
   1   1   2    2.40    1.30
   1  -1  -2    2.80    0.90
   1  -1  -2    5.40    1.10
  -1  -1   2    4.90    0.90
  -1  -1   2    4.60    1.00
  -1  -1   2    1.60    1.00
   2   1   1    3.80    1.70
   1   1   2    3.40    1.20
   1   1   2    3.70    0.70
  -2   1  -1    4.40    1.10
  -1   1  -2    5.20    1.30
  -1   1  -2    4.10    0.90
   2  -1  -1    5.30    1.60
   2   1   1    5.20    1.20
   1  -1  -2    5.10    1.20
  -2   1  -1    2.90    1.30
   2  -1  -1    4.20    1.10
  -1   1  -2    4.70    1.30
   2  -1  -1    3.30    0.80
   2   1   1    3.40    0.80
  -2   1  -1    4.60    1.00
   2  -1   1    4.00    0.90
  -2  -1  -1    3.90    0.80
  -2   1   1    5.70    1.70
  -2  -1  -1    4.30    1.40
  -2   1   1    3.10    0.90
   2  -1   1    4.40    1.10
  -1   1   2    2.90    0.90
  -1   1   2    6.00    1.10
  -2   1   1    3.50    0.80
   1  -1   2    4.10    0.80
   1  -1   2    5.30    1.40
   2  -1   1    4.50    1.60
  -1  -1  -2    4.70    0.70
  -1  -1  -2    4.90    1.40
  -2  -1  -1    3.00    1.10
   1   1  -2    3.40    1.00
   1   1  -2    3.80    1.10
   1   1  -2    5.10    1.20
  -1   1   2    4.90    1.30
  -1  -1  -2    3.80    1.20
   2   1  -1    3.20    0.70
   2   1  -1    1.90    1.00
   2   1  -1    2.60    1.40
  -1   2   1    5.40    1.20
  -1   2   1    2.00    0.90
  -1   2   1    3.80    0.90
  -1   2   1    3.90    1.10
  -1  -2  -1    2.50    1.00
  -1  -2  -1    3.30    1.10
   1  -2   1    2.80    1.10
   1  -2   1    2.80    1.00
   1  -2   1    5.00    1.00
   1   2  -1    8.10    1.20
   1   2  -1    3.80    1.20
   1   2  -1    5.00    1.20
  -2  -2   0 1212.08   71.79
  -2  -2   0 1216.28   71.79
   0  -2   2 1270.07   71.89
   0  -2   2 1273.57   71.79
   0  -2   2 1240.98   71.79
   0  -2  -2 1295.07   71.99
   0  -2  -2 1262.17   71.79
   0  -2  -2 1185.88   71.89
   2  -2   0 1281.07   71.79
   2  -2   0 1232.08   71.89
   2  -2   0 1328.97   71.99
  -2   0   2 1293.77   71.39
  -2   0   2 1225.88   71.89
  -2   0   2 1313.17   72.39
  -2   0  -2 1218.38   71.99
  -2   0  -2 1167.78   71.39
  -2   0  -2 1184.48   72.09
   2   0   2 1244.28   71.99
   2   0   2 1156.58   71.59
   2   0  -2 1277.27   71.39
   2   0  -2 1212.08   71.89
  -2   2   0 1262.17   71.79
  -2   2   0 1265.47   71.89
   0   2   2 1240.08   71.89
   0   2   2 1270.67   71.79
   0   2   2 1253.67   71.89
   0   2  -2 1236.28   71.79
   0   2  -2 1129.49   71.79
   2   2   0 1272.27   71.79
   2   2   0 1226.58   71.79
   2   2   0 1153.28   72.19
  -2  -2   1   35.40    2.90
  -2  -2   1   37.50    3.20
  -2  -2   1   44.80    3.80
   2  -2  -1   36.40    3.50
  -2  -1   2   40.40    2.70
   2   2   1   51.49    3.40
  -1  -2   2   32.60    3.00
  -1  -2   2   46.50    3.40
  -1  -2   2   42.90    3.30
   2   1   2   41.30    3.80
   2  -1  -2   39.70    4.00
  -1   2  -2   43.10    3.40
  -1   2  -2   48.10    3.40
  -1   2  -2   38.70    3.30
   1   2   2   36.80    3.30
   1  -2  -2   45.50    3.20
   1  -2  -2   34.80    3.10
   1  -2  -2   37.90    3.30
  -2   2  -1   39.30    3.40
   2  -1  -2   41.10    2.80
   2   2   1   39.40    3.10
   2  -2  -1   44.10    3.10
   2  -2  -1   39.80    3.30
   2   1   2   38.10    2.60
   2  -1  -2   38.30    3.20
  -2  -1   2   39.70    3.10
  -2  -1   2   34.90    3.80
   1   2   2   35.00    3.30
   2   1   2   33.90    3.40
  -2   1  -2   37.10    2.80
  -2   1  -2   36.20    3.60
  -2   2  -1   37.50    3.40
   2   2   1   33.80    3.60
  -2   2  -1   40.10    3.10
   1   2   2   38.50    3.00
  -2  -1  -2   38.50    2.60
  -1  -2  -2   37.30    3.00
   2  -1   2   43.80    3.70
  -2   1   2   39.80    3.20
  -2   1   2   44.90    3.90
  -2  -1  -2   40.80    3.80
   2  -1   2   35.70    3.30
   2  -2   1   33.90    3.00
  -2  -2  -1   41.30    3.30
   2   1  -2   36.90    2.70
  -2  -2  -1   38.10    3.00
   2   1  -2   42.30    3.90
  -2   2   1   33.70    3.00
  -2   2   1   40.00    3.60
   2  -1   2   37.50    3.60
  -2   1   2   40.60    2.70
   2  -2   1   34.20    3.20
  -1   2   2   43.50    3.20
  -1   2   2   38.90    3.10
  -1   2   2   37.00    3.10
  -1  -2  -2   35.60    3.30
   1  -2   2   32.30    3.10
   1  -2   2   47.10    3.40
   2   1  -2   38.60    3.20
  -2  -1  -2   36.80    3.30
   1   2  -2   40.20    3.20
   1   2  -2   33.00    3.10
  -2  -2  -1   37.70    3.50
   2  -2   1   37.70    3.70
   2  -1   2   38.40    2.80
   2   2  -1   41.00    3.00
   2   2  -1   40.80    3.30
   2   2  -1   36.10    3.60
  -2  -2   2 9999.00  517.75
  -2  -2   2 8696.23  519.15
  -2   2  -2 9089.99  518.75
   2   2   2 8471.55  519.05
   2   2   2 9264.37  518.55
  -2   2  -2 8247.17  517.25
   2  -2  -2 9086.19  519.85
  -2   2  -2 9359.86  518.85
   2  -2  -2 8882.41  517.25
   2  -2   2 8710.23  518.45
  -2   2   2 8780.82  517.85
  -2   2   2 9270.27  518.65
  -2   2   2 9298.37  520.05
  -2   2   2 8968.50  518.75
   2  -2   2 8460.45  518.15
  -2  -2  -2 8696.63  520.05
  -2  -2  -2 9268.77  517.45
  -2  -2  -2 8902.01  517.65
  -2  -2  -2 9113.59  517.65
   2   2  -2 8756.52  517.65
   2   2  -2 8984.20  519.45
   2   2  -2 9091.09  517.65
   0  -3   0   -6.40    1.50
  -3   0   0   -6.00    1.00
  -3   0   0   -8.70    1.00
  -3   0   0   -6.90    2.20
   0   0   3   -7.90    1.20
   0   0   3   -6.20    0.80
   0   0  -3   -6.90    1.30
   0   0  -3   -7.90    0.80
   0   0  -3   -9.00    1.60
   3   0   0   -7.40    0.90
   3   0   0   -8.00    1.10
   0   3   0   -7.80    1.40
   1   3   0    0.80    1.30
   1   3   0    0.70    1.10
   0  -1  -3    0.20    1.30
   0  -1  -3   -0.70    0.70
   0  -1  -3   -3.00    1.30
  -3   0   1   -0.80    1.00
  -3   0   1   -2.90    1.80
  -3   0  -1    0.80    1.20
  -3   0  -1   -0.30    0.80
  -3   0  -1   -2.10    1.70
   3   0   1   -1.20    1.00
   3   0   1   -1.30    0.70
   3   0  -1    0.00    0.50
   3   0  -1   -0.40    0.50
   3   0  -1   -2.00    1.00
   3   0  -1   -1.20    0.30
   0   1   3    1.60    1.40
   0   1   3   -1.30    0.70
   0   1   3   -0.30    1.40
   0   1  -3   -1.10    0.80
   0   1  -3   -1.00    1.40
  -1   3   0   -2.00    1.20
  -1   3   0    0.10    1.20
  -1   3   0   -2.20    0.80
  -1  -3   0   -0.40    1.20
  -1  -3   0   -0.10    1.20
  -1  -3   0    1.70    1.50
  -1  -3   0   -2.40    1.00
   1  -3   0   -0.20    1.30
   1  -3   0   -0.80    1.20
   1  -3   0   -0.80    0.70
   0  -1   3   -1.70    1.00
   0  -1   3   -1.00    1.30
   0  -1   3   -1.40    0.80
   0  -1   3   -2.50    1.20
   3   0  -2   56.69    4.50
   0   2   3   62.89    4.60
   0   2   3   61.59    4.30
   0   2   3   66.59    4.90
   0   2  -3   59.49    4.70
   0   2  -3   60.89    4.40
   0   2  -3   65.49    4.70
  -2   3   0   61.19    4.60
  -2   3   0   66.99    4.70
   2   3   0   55.79    4.50
   2   3   0   53.09    4.50
   2   3   0   62.59    5.00
  -2  -3   0   58.49    4.50
  -2  -3   0   58.89    4.50
  -2  -3   0   45.80    4.80
   2  -3   0   57.89    4.50
   2  -3   0   56.19    4.60
   2  -3   0   63.59    4.50
   0  -2   3   63.99    4.50
   0  -2   3   61.39    4.60
  -3   0  -2   58.69    5.10
   3   0   2   68.79    4.80
   3   0   2   62.59    4.00
  -3   0  -2   66.79    4.00
  -3   0   2   60.29    5.30
  -3   0  -2   58.99    4.60
   0  -2  -3   63.79    4.30
   0  -2  -3   59.99    4.80
   0  -2  -3   61.09    4.70
   0  -3   1   -1.00    0.90
   0  -3   1    2.30    1.50
   0   3   1   -0.10    0.80
   0   3   1    0.10    1.30
   0   3   1   -0.80    1.20
   3   1   0   -1.20    0.90
   3   1   0   -0.60    0.90
   3   1   0   -0.30    2.00
  -3   1   0    0.20    1.90
   1   0  -3    0.40    1.00
   1   0  -3   -1.30    1.30
  -3   1   0    0.60    0.90
  -3   1   0    0.30    0.90
   0  -3   1    0.30    0.60
   0  -3  -1    0.60    1.20
   0  -3  -1    1.30    1.30
   0  -3  -1    0.30    0.80
  -3  -1   0   -0.50    0.80
  -3  -1   0   -0.40    0.90
  -3  -1   0    1.00    2.20
   3  -1   0    1.10    1.00
   3  -1   0   -0.30    1.00
   3  -1   0    3.40    2.00
  -1   0   3   -0.60    1.00
  -1   0   3    1.20    0.80
  -1   0   3    0.10    0.30
  -1   0  -3   -1.40    1.20
   0   3  -1   -0.80    1.20
   0   3  -1    2.80    1.50
   0   3  -1   -0.10    0.60
  -1   0  -3    0.00    1.50
   1   0   3    1.30    1.40
   1   0   3    0.40    0.40
   1   0   3    0.00    0.30
   1   0  -3    0.90    1.10
  -1   0  -3   -0.10    0.40
   1   3   1  901.41   53.19
  -1  -3   1  894.81   53.09
  -1  -3   1  850.21   53.29
  -1  -3   1  946.81   52.89
  -1  -1   3  919.91   52.99
  -1  -1   3  979.10   52.99
   1   3   1  866.11   53.19
   1   1   3  838.12   53.29
   1   3   1  911.31   52.89
  -3  -1   1  850.01   53.09
   3   1   1  900.81   52.99
   3   1   1  897.41   52.89
   1   1   3  878.51   53.19
  -1  -1   3  901.91   52.89
   1  -3  -1  923.81   53.19
  -3   1  -1  923.71   52.99
   3  -1  -1  871.71   52.69
   3  -1  -1  903.91   53.19
   3  -1  -1  931.51   53.59
  -1   3  -1  904.61   53.19
  -1   3  -1  899.71   53.29
  -1   3  -1 1038.00   52.79
  -1   1  -3  950.50   53.39
  -3  -1   1  918.91   52.69
   1   1   3  904.41   52.59
  -1  -1   3  894.51   53.39
   1  -1  -3  919.51   53.39
  -3   1  -1 1014.20   53.69
   1  -1  -3  916.71   52.99
   1  -1  -3  879.21   52.99
  -3  -1   1  951.60   53.79
   1  -3  -1  914.41   53.19
   3  -1   1  911.21   53.19
   1  -1   3  856.61   52.69
  -1   3   1  780.72   53.09
  -1   3   1  924.41   52.79
  -1   3   1  926.91   52.89
  -3   1   1  882.81   52.69
   3   1  -1 1012.60   52.69
   3   1  -1  986.60   53.79
  -1   3   1  888.11   53.09
   1  -1   3  903.61   53.39
   1   1  -3  827.22   53.29
   3  -1   1  867.71   52.89
  -1   1   3  904.61   53.39
  -3  -1  -1  906.21   52.89
  -3  -1  -1  961.70   53.69
   3   1  -1  928.01   53.19
  -1  -3  -1  887.61   53.19
  -1  -3  -1  884.61   52.89
   1  -1   3  929.21   52.69
  -1  -1  -3  932.51   53.29
  -1  -1  -3  871.71   52.59
  -1  -1  -3  907.31   53.39
   1  -1   3  881.51   53.09
   1  -1   3  943.51   53.39
   1   3  -1  928.91   53.09
   1   3  -1  791.62   52.89
   1   1  -3  962.10   53.09
  -1   1   3  927.61   52.99
   1  -3   1  829.62   53.09
   1  -3   1  866.11   53.19
   1  -3   1  918.31   52.79
  -3   1   1  963.60   53.69
  -3   1   1 1022.60   53.29
   3  -1   1  906.51   52.99
  -3  -1  -1  953.90   53.09
  -1   1   3  962.30   52.99
   2  -3  -1  207.98   13.00
  -2  -3   1  221.48   13.00
  -2  -3   1  196.08   13.00
   2  -3  -1  199.28   13.10
  -1  -2   3  233.98   13.00
   3  -1  -2  198.68   13.10
   3  -1  -2  242.58   13.90
  -3  -1   2  243.68   13.80
   1   2   3  215.58   12.70
  -3   1  -2  192.88   12.60
  -3   1  -2  212.28   13.40
   3   1   2  222.28   13.20
   3   1   2  208.48   12.60
   3   1   2  207.68   13.60
  -2   3  -1  217.18   12.90
   2   3   1  209.48   13.10
  -1  -2   3  211.38   13.20
  -2  -3   1  233.68   13.30
   3  -1  -2  232.88   12.50
   1   2   3  199.78   13.20
  -1   2  -3  216.58   13.10
  -1   2  -3  186.98   13.10
   1   2   3  211.78   13.20
  -2   3  -1  240.18   13.30
   1  -2  -3  204.48   13.20
  -3  -1   2  198.88   12.30
   1  -2  -3  231.78   13.10
   1  -2  -3  215.98   12.90
   2   3   1  189.28   13.30
   2  -3  -1  220.98   13.00
  -2   3  -1  192.98   13.00
  -1   2   3  206.68   13.20
  -3  -1  -2  216.18   13.20
  -2   3   1  208.38   12.90
  -2   3   1  215.38   13.00
  -1  -2  -3  217.48   13.40
   3  -1   2  189.28   13.00
  -3   1   2  205.08   13.70
   1  -2   3  209.78   12.80
   1   2  -3  212.28   13.00
   2   3  -1  203.28   12.90
   2   3  -1  201.98   13.10
   2   3  -1  227.38   13.20
  -3  -1  -2  216.18   13.60
   1  -2   3  196.68   13.10
  -3   1   2  222.68   12.40
  -2  -3  -1  205.38   12.90
  -2  -3  -1  207.58   13.10
  -2  -3  -1  202.78   13.00
   2  -3   1  204.38   13.00
   2  -3   1  216.88   13.10
   2  -3   1  169.98   13.10
  -3  -1  -2  210.98   12.60
   3  -1   2  218.18   13.70
   1   2  -3  221.68   13.00
  -1   2   3  218.68   13.00
  -1   2   3  207.08   12.90
   3  -1   2  216.98   13.30
   3  -1   2  204.08   12.70
   3   1  -2  215.78   13.70
  -2  -3  -1  219.38   13.20
   3   1  -2  203.28   12.30
   3   1  -2  219.88   13.20
   1  -2   3  210.78   12.80
   1  -2   3  222.68   13.20
  -1  -2  -3  215.08   12.70
  -1  -2  -3  201.18   13.20
  -3   2   0    2.20    2.10
  -3   2   0    0.40    1.00
  -3   2   0   -0.10    1.10
   2   0  -3    0.10    1.00
   2   0  -3   -0.70    0.80
   2   0   3   -0.20    1.40
   2   0   3   -0.20    0.30
  -2   0  -3    0.10    0.30
   0   3  -2   -1.20    1.30
  -2   0   3    0.90    1.00
  -2   0   3    0.10    0.20
  -2   0   3    0.00    1.80
  -3  -2   0    0.00    1.00
  -2   0  -3    1.10    1.60
   0  -3   2   -0.70    1.20
   0  -3   2   -0.10    1.10
   0  -3   2   -1.80    1.30
   0  -3   2    0.60    1.00
   0  -3  -2    0.50    1.40
   0  -3  -2    0.20    1.10
   0  -3  -2    0.30    1.00
   0   3  -2    0.70    0.90
   3   2   0   -1.30    1.00
  -3  -2   0    1.10    1.10
  -3  -2   0    0.50    2.10
   3  -2   0    0.30    1.00
   3  -2   0   -1.00    1.20
   3  -2   0    3.20    1.90
  -2   0   3    0.70    0.80
   3   2   0    0.20    1.10
   3   2   0   -1.50    1.70
   0   3   2    0.60    1.40
   0   3   2    1.30    1.30
   0   3   2    0.80    1.00
  -2  -1   3  448.56   25.60
  -2  -1   3  420.26   25.90
  -2  -1   3  474.95   26.40
  -2  -1   3  440.56   26.60
   1  -3  -2  455.45   26.10
  -2   1  -3  409.76   25.50
  -1   3  -2  431.06   26.10
  -1   3  -2  427.56   26.10
  -1   3  -2  445.46   25.80
   1   3   2  437.76   26.20
   1   3   2  444.96   26.00
   1   3   2  426.56   25.90
   2  -1  -3  418.36   25.60
   2  -1  -3  420.56   26.00
  -1  -3   2  468.45   26.10
   3   2   1  434.86   25.80
   1  -3  -2  419.96   26.00
   1  -3  -2  436.76   25.90
   3  -2  -1  428.66   25.70
  -2   1  -3  431.96   26.30
   2   1   3  418.46   26.20
   2   1   3  441.36   26.40
  -3  -2   1  466.65   26.70
   3  -2  -1  439.66   26.10
  -3  -2   1  514.55   25.80
  -3  -2   1  432.36   26.00
  -3   2  -1  425.86   25.90
  -3   2  -1  430.56   25.90
  -3   2  -1  479.85   26.40
   3   2   1  401.06   25.90
  -1  -3   2  435.36   25.80
  -1  -3   2  434.36   25.90
  -1  -3   2  454.85   26.10
   3  -2  -1  437.76   26.40
  -3   2   1  434.66   25.70
  -2   1   3  441.76   26.00
  -1  -3  -2  437.36   26.00
  -1  -3  -2  411.16   25.90
   1  -3   2  474.25   26.10
   1  -3   2  400.36   25.80
  -2   1   3  412.86   26.50
  -2   1   3  457.65   26.40
  -1   3   2  436.76   26.10
  -3   2   1  427.36   26.10
  -3   2   1  458.55   26.50
   2   1  -3  454.65   26.00
  -3  -2  -1  460.25   26.00
  -3  -2  -1  443.46   25.80
  -3  -2  -1  450.85   26.40
   3  -2   1  429.26   25.90
   3  -2   1  436.66   25.90
  -1   3   2  435.76   25.90
  -2   1   3  425.66   25.60
   3   2  -1  440.36   25.70
   3   2  -1  409.36   26.00
   3   2  -1  431.26   26.40
  -1   3   2  433.86   26.00
  -2  -1  -3  428.46   25.30
  -2  -1  -3  443.76   25.30
  -2  -1  -3  413.46   26.30
   2  -1   3  453.85   26.40
   2  -1   3  428.46   26.30
   1   3  -2  410.56   26.00
  -2  -3   2  899.81   50.19
  -2  -3   2  844.62   50.49
  -2   2  -3  889.01   50.59
  -2   3  -2  875.11   50.39
  -2   3  -2  786.72   50.29
  -2   3  -2  881.21   50.29
   2   3   2  801.42   50.39
   2   3   2  868.01   50.49
   3   2   2  841.02   49.99
   2  -3  -2  878.01   50.29
   2  -3  -2  841.72   50.39
  -3  -2   2  764.82   50.69
   2   2   3  836.72   50.49
   2   2   3  844.02   50.59
   3   2   2  817.12   50.39
  -2  -2   3  859.51   49.99
  -2  -2   3  889.01   50.39
  -2  -2   3  921.31   50.69
  -2  -2   3  810.12   50.69
  -2   2  -3  865.41   50.09
   3  -2  -2  890.61   49.99
   3  -2  -2  825.52   50.39
  -3   2  -2  939.51   50.49
  -3   2  -2  912.01   50.19
  -2   2  -3  871.81   50.49
   3  -2  -2  879.31   50.89
   2  -2  -3  919.51   50.19
   2  -2  -3  874.71   50.39
  -3   2  -2  829.22   50.49
   3   2   2  928.71   50.99
   3  -2   2  857.61   50.09
  -2  -2  -3  866.81   49.80
  -2  -2  -3  875.31   49.90
  -3  -2  -2  866.71   50.69
  -3   2   2  822.52   49.90
  -3   2   2  851.21   50.79
  -2  -2  -3  871.91   50.69
   3  -2   2  910.21   50.79
   3  -2   2  860.21   50.39
  -2   2   3  863.81   50.09
  -2   2   3  899.41   50.39
  -2   2   3  818.72   50.49
  -2   2   3  860.51   50.89
   2  -2   3  749.23   49.90
  -2  -3  -2  871.91   50.59
  -3  -2  -2  896.21   50.49
  -3  -2  -2  845.92   49.99
   2   2  -3  886.71   49.99
   2   2  -3  825.12   50.39
   2  -2   3  942.71   50.69
   2  -3   2  926.81   50.39
   3   2  -2  787.52   49.80
   3   2  -2  835.12   50.39
   3   2  -2  803.72   50.79
  -2   3   2  866.51   50.19
  -2   3   2  867.51   50.49
  -2   3   2  843.22   50.29
  -2   3   2  867.31   50.49
  -2  -3  -2  876.01   50.19
  -2  -3  -2  835.52   50.19
  -2  -3  -2  846.32   50.39
   2  -3   2  856.01   50.29
   2   3  -2  884.11   50.19
   2   3  -2  832.12   50.39
   2   3  -2  891.81   50.59
  -3  -3   0   -2.20    1.20
  -3  -3   0    1.90    1.30
  -3  -3   0   -1.30    1.60
   0  -3   3   -0.40    1.40
   0  -3   3    0.60    1.10
   0  -3   3   -2.50    1.20
   0  -3   3   -0.70    1.10
   0  -3  -3   -1.10    1.20
   0  -3  -3    0.00    1.20
   0  -3  -3   -1.20    1.20
   3  -3   0   -1.40    1.20
   3  -3   0   -0.80    1.20
   3  -3   0   -0.50    1.40
  -3   0   3   -1.40    0.50
  -3   0   3   -0.90    0.50
  -3   0   3   -1.20    1.10
  -3   0   3    2.20    2.20
  -3   0  -3    0.00    1.40
  -3   0  -3   -0.40    0.50
  -3   0  -3   -0.20    1.70
   3   0   3   -2.00    1.30
   3   0   3   -0.60    0.50
   3   0   3   -1.50    0.30
   3   0  -3   -0.20    1.20
   3   0  -3   -0.20    0.50
  -3   3   0   -0.60    1.30
  -3   3   0    0.90    1.20
  -3   3   0   -1.20    1.80
   0   3   3   -1.80    1.20
   0   3   3    0.00    1.00
   0   3   3   -0.60    1.10
   0   3  -3   -1.90    1.30
   0   3  -3   -0.90    1.10
   3   3   0    0.60    1.20
   3   3   0    0.80    1.20
   3   3   0   -1.40    1.70
  -3  -3   1 2410.56  147.49
  -3  -3   1 2437.16  147.79
  -3  -3   1 2616.34  148.39
   3   3   1 2558.84  147.69
   3   3   1 2509.15  147.59
  -1  -3   3 2488.75  147.59
  -1  -3   3 2841.22  147.89
  -1  -3   3 2359.86  147.69
  -1   3  -3 2540.65  147.79
  -1   3  -3 2446.26  147.69
   1   3   3 2555.54  147.89
   1   3   3 2613.74  147.59
   1   3   3 2558.24  147.89
  -3   3  -1 2584.04  147.69
   1  -3  -3 2753.92  147.89
   1  -3  -3 2567.94  147.69
   1  -3  -3 2605.24  147.79
  -3  -1   3 2558.94  147.79
  -3   3  -1 2501.15  147.79
  -3   1  -3 2587.64  147.49
   3  -3  -1 2663.83  147.59
   3  -3  -1 2548.15  147.89
   3  -3  -1 2574.34  147.99
  -3  -1   3 2399.56  146.99
  -3  -1   3 2487.75  147.39
  -3   1  -3 2819.22  148.29
  -3  -1   3 2563.24  148.39
   3   1   3 2487.05  147.29
   3  -1  -3 2601.74  147.19
   3   1   3 2521.35  147.89
  -3   3  -1 2467.95  147.79
   3  -1  -3 2539.05  147.79
   3  -1   3 2331.07  147.09
   3  -3   1 2572.04  147.69
  -3  -1  -3 2564.74  146.99
   3  -1   3 2392.86  147.99
  -3   1   3 2486.95  147.39
  -3   1   3 2513.65  147.79
  -3   1   3 2495.65  148.39
   3  -3   1 2387.96  147.69
   3  -1   3 2516.85  148.19
  -3  -1  -3 2634.44  147.99
   3   1  -3 2577.44  147.79
   3   1  -3 2573.44  148.49
  -3   3   1 2543.85  147.49
  -3   3   1 2650.93  148.09
   1  -3   3 2916.51  147.79
  -3  -1  -3 2412.16  148.19
   3  -1   3 2535.95  147.79
  -1   3   3 2622.44  147.69
  -1   3   3 2587.34  147.79
  -1   3   3 2610.14  147.79
  -1  -3  -3 2610.84  147.59
  -1  -3  -3 2555.04  147.89
   1  -3   3 2629.54  147.89
   1  -3   3 2446.26  147.59
   1   3  -3 2698.03  147.69
   1   3  -3 2538.15  147.79
   1   3  -3 2455.45  147.69
  -3  -3  -1 2672.33  147.89
  -3  -3  -1 2622.94  147.59
  -3  -3  -1 2640.34  147.99
   3   3  -1 2539.75  147.49
   3   3  -1 2410.46  147.79
   3   3  -1 2734.63  148.09
  -3  -3   2    1.40    1.00
  -3  -3   2    0.10    1.50
  -2   3  -3    1.70    1.50
  -2   3  -3    0.20    1.20
  -2   3  -3    1.90    1.40
   2   3   3    2.00    1.50
  -2  -3   3    1.60    1.20
  -2  -3   3    2.40    1.30
  -2  -3   3    3.60    1.70
   3   2   3   -0.40    1.80
   3   3   2    0.30    1.40
   3   3   2    1.10    1.60
  -3   2  -3    2.80    1.10
   2  -3  -3    0.90    1.30
   2  -3  -3    3.10    1.40
  -3   3  -2    2.20    1.50
  -3   3  -2    0.40    1.10
   3  -3  -2    0.70    1.10
   3  -3  -2    0.40    1.30
   3  -3  -2    2.10    1.70
  -3  -2   3   -0.40    0.80
  -3  -2   3   -0.50    1.70
  -3   2  -3    1.70    1.80
  -3   3  -2    1.10    1.50
   2   3   3    0.90    1.60
   3  -2  -3    1.50    1.20
   2   3   3    1.80    1.10
   3  -2  -3    1.70    1.00
   3   2   3   -1.00    1.30
  -3   2   3    0.40    0.90
   3  -2   3    1.80    0.90
  -3   2   3   -1.10    1.90
   2  -3   3    2.60    1.50
  -3  -2  -3    1.10    0.80
  -3  -2  -3    2.90    1.80
  -2  -3  -3   -0.10    1.00
   3   2  -3    2.10    0.90
   3   2  -3    1.90    1.40
  -3   2   3    1.30    1.40
  -3   3   2    2.00    1.20
  -3   3   2    1.80    1.70
   3  -3   2    0.80    1.00
   3  -3   2    1.90    1.60
  -3  -2  -3    2.50    1.00
  -2   3   3   -0.10    1.00
  -2   3   3    0.20    1.20
  -2   3   3    1.40    1.20
  -2   3   3    3.70    1.90
  -3  -3  -2    2.50    1.50
  -3  -3  -2    1.80    1.10
  -3  -3  -2    2.50    1.40
  -3  -3  -2    1.20    1.60
   3  -2   3    0.80    1.80
   3   2  -3    3.00    2.00
   2   3  -3    2.30    1.20
   2   3  -3    0.90    1.30
  -2  -3  -3    2.20    1.70
   2  -3   3    1.50    1.00
   3   3  -2    1.80    1.10
   3   3  -2    1.60    1.20
   3   3  -2   -0.40    1.60
  -3  -3   3 1549.94   96.79
  -3  -3   3 1694.53   97.79
  -3   3  -3 1870.21   97.19
  -3   3  -3 1648.64   97.39
   3   3   3 1631.44   97.39
   3  -3  -3 1698.53   97.49
  -3   3  -3 1692.03   97.39
   3  -3  -3 1758.02   96.99
   3  -3   3 1702.53   96.99
  -3   3   3 1683.53   96.89
  -3   3   3 1676.43   97.49
  -3   3   3 1646.54   97.69
   3  -3   3 1665.83   97.49
  -3  -3  -3 1681.83   96.79
  -3  -3  -3 1652.33   96.89
  -3  -3  -3 1675.83   97.59
   3   3  -3 1647.14   96.79
   3   3  -3 1603.24   97.29
   3   3  -3 1616.84   97.79
   0  -4   0 1559.14   94.89
  -4   0   0 1681.73   94.39
  -4   0   0 1617.24   94.59
   0   0   4 1652.13   94.79
   0   0   4 1678.23   94.29
   0   0  -4 1710.53   94.89
   0   0  -4 1660.13   94.29
   0   0  -4 1501.95   94.99
   4   0   0 1667.63   94.39
   4   0   0 1592.34   94.59
   0   4   0 1647.14   94.79
   0  -1  -4   -1.50    1.40
  -4   0   1    0.20    1.10
  -4   0   1   -0.80    2.10
  -4   0  -1   -2.40    1.00
  -4   0  -1   -0.60    0.80
  -4   0  -1   -1.50    1.90
   4   0   1   -1.60    1.10
   4   0   1   -0.40    1.00
   4   0  -1   -1.30    0.60
   4   0  -1   -1.70    0.60
   4   0  -1   -1.60    1.10
   4   0  -1   -1.40    0.30
   0   1   4    0.10    1.40
   0   1   4   -0.30    0.80
   0   1   4   -1.50    1.30
   0   1  -4   -0.70    0.90
   0   1  -4   -1.00    1.40
  -1   4   0   -1.70    1.20
  -1   4   0   -2.20    0.30
  -1   4   0   -2.10    0.50
   1   4   0    0.10    1.40
   1   4   0   -0.30    1.50
   1   4   0   -1.10    0.90
   0  -1  -4    0.50    0.90
   0  -1   4   -1.60    0.70
   0  -1   4    0.20    1.50
   0  -1  -4   -1.10    1.20
   0  -1   4   -3.20    1.10
   1  -4   0   -2.20    1.30
   0  -1   4   -0.80    1.10
  -1  -4   0    0.40    0.90
   1  -4   0    2.40    1.40
  -1  -4   0   -0.40    1.30
  -1  -4   0   -2.50    1.40
  -4   0  -2  263.87   15.30
  -4   0  -2  260.27   16.30
  -4   0   2  247.08   16.50
  -4   0  -2  245.28   15.70
   0  -2  -4  247.28   16.00
   0  -2   4  258.87   16.00
   0  -2  -4  267.57   15.90
   0  -2  -4  261.37   15.40
  -2   4   0  248.88   15.70
  -2   4   0  206.78   15.40
   2   4   0  240.58   15.70
   2   4   0  285.27   15.80
   0  -2   4  268.37   15.70
   4   0   2  271.37   15.30
   4   0  -2  264.87   15.90
   0   2   4  231.38   15.70
   0   2   4  247.68   15.40
   0   2   4  270.17   16.10
   0   2  -4  251.37   15.70
   0   2  -4  276.37   15.50
   0   2  -4  230.98   15.90
   0  -2   4  240.68   15.40
   4   0   2  248.78   15.80
  -2  -4   0  269.17   15.80
  -2  -4   0  259.37   15.80
  -2  -4   0  268.37   16.00
  -2  -4   0  254.47   15.70
   2  -4   0  259.57   15.80
   2  -4   0  260.27   15.90
   2  -4   0  252.67   15.30
   4   0   3    0.10    0.60
   3   4   0   -2.40    1.20
   3   4   0   -0.10    1.20
  -4   0  -3   -0.70    0.60
   4   0   3   -0.60    1.40
  -3  -4   0   -0.20    1.20
  -3  -4   0   -2.50    1.40
   0   3  -4    0.50    1.40
  -3   4   0    2.80    1.60
  -3   4   0    0.40    1.60
   0   3   4    0.20    1.10
   0   3   4    0.60    1.30
   0   3  -4   -0.60    1.30
   4   0  -3   -1.80    1.10
   0   3   4    1.00    1.40
  -4   0  -3   -0.50    1.80
   3   4   0   -1.90    1.40
   0  -3  -4    0.30    1.30
  -4   0   3    0.80    2.00
   3  -4   0   -1.30    1.10
   3  -4   0    0.70    1.30
   3  -4   0    1.30    1.30
   0  -3   4    0.30    1.10
   0  -3   4   -1.20    1.00
   0  -3  -4    0.60    1.00
   4   1   0    0.90    2.10
   0   4   1    2.00    1.50
   4   1   0   -1.50    1.10
  -4   1   0    1.90    1.20
  -4   1   0   -2.80    1.90
  -1   0  -4    0.70    0.60
  -1   0  -4    0.90    1.60
   1   0  -4    0.20    1.50
  -1   0   4    1.70    1.00
  -1   0   4   -0.60    0.20
  -1   0  -4    2.10    1.50
   4   1   0    0.70    1.00
   4  -1   0    1.00    1.10
   0  -4   1    0.50    1.20
   0  -4   1    4.00    1.70
   0  -4   1    1.00    0.60
   0  -4   1    1.10    0.70
   0  -4  -1   -0.30    0.60
   0  -4  -1    0.20    1.30
   0  -4  -1    0.90    0.70
  -4  -1   0    0.60    1.00
  -4  -1   0    0.90    1.00
  -4  -1   0   -0.30    2.40
   4  -1   0   -0.40    1.00
   4  -1   0    1.90    1.20
   0   4   1    1.20    1.40
   4  -1   0    0.40    2.10
  -1   0   4    0.30    1.10
   1   0   4    1.00    1.30
   1   0   4    0.50    0.50
   1   0   4   -0.60    0.30
   1   0  -4    2.90    1.40
   1   0  -4    0.30    1.00
   0   4   1    3.60    0.90
   0   4  -1   -0.10    1.30
   0   4  -1   -0.10    1.20
  -1  -4   1   11.70    2.10
  -1   4  -1   12.90    1.30
   4  -1  -1    8.20    1.90
   4  -1  -1   13.70    1.50
  -1   4  -1   15.40    2.40
   4   1   1   11.30    1.90
  -4  -1   1   15.10    3.10
  -1   4  -1   12.00    2.20
   1   1   4   11.60    2.20
   1  -4  -1   10.30    2.10
  -4  -1   1   12.00    1.40
  -1  -1   4   12.10    1.80
  -1  -1   4   12.40    2.00
  -1  -1   4   10.70    1.70
  -1  -1   4   13.30    2.40
  -1  -4   1   15.40    2.60
  -1  -4   1   15.10    1.80
  -4   1  -1   10.70    1.70
  -4   1  -1   10.80    2.90
   1   4   1   12.80    2.30
   1   1   4   10.70    1.20
   1   4   1   13.20    2.30
   4   1   1   11.60    1.80
   4   1   1    7.60    2.80
   1  -1  -4   13.80    1.90
   1  -1  -4   11.50    2.30
   1  -4  -1   14.40    2.20
  -1   1  -4   12.40    2.40
  -1   1  -4   14.40    1.50
  -4  -1   1   10.70    1.90
   1   1   4   15.40    2.40
   4  -1  -1   17.90    2.90
   1  -1  -4   16.00    2.10
   1   4   1   14.60    1.80
   4   1  -1    9.30    1.30
  -1   4   1    9.30    2.00
   4   1  -1   16.80    2.90
   1   1  -4   10.10    1.70
  -4   1   1   14.80    2.10
  -4   1   1   11.70    2.80
   1  -1   4    9.50    2.00
   1  -1   4   13.50    2.40
   4  -1   1    4.60    2.70
   1  -4   1   11.90    2.10
   1  -4   1   13.40    1.50
  -1   4   1   10.20    2.10
  -1  -4  -1   15.10    2.30
  -4  -1  -1   13.70    2.00
  -4  -1  -1   13.80    1.70
  -4  -1  -1   12.40    3.00
  -1   1   4   10.60    1.90
   1  -1   4   14.70    1.50
   1  -1   4   10.40    2.30
   1   4  -1   13.50    2.30
  -1   1   4    9.90    2.20
  -1   4   1   13.00    1.40
  -1   4   1   11.80    1.60
   4  -1   1   12.00    1.90
  -1  -1  -4   13.50    2.20
  -1  -1  -4   12.40    1.30
  -1  -1  -4   10.30    2.40
   1   1  -4   13.90    2.40
  -4   1   1   13.50    1.50
  -1  -4  -1   10.70    1.60
  -1   1   4   13.30    1.80
   4  -1   1   13.60    2.10
   4   1  -1    7.60    1.80
   4  -1   1   10.00    1.80
   1  -2  -4  167.78   10.60
   1  -2  -4  179.88   11.20
   1  -2  -4  176.78   10.80
   4  -1  -2  150.28   10.80
   1   2   4  165.08   10.30
  -2   4  -1  153.48   10.80
  -2   4  -1  176.58   11.10
  -2   4  -1  160.68   10.40
   2   4   1  170.48   10.90
   2   4   1  135.59   10.90
   2  -4  -1  168.28   10.60
   1   2   4  157.18   11.10
   4  -1  -2  176.08   12.10
   1   2   4  173.98   11.10
  -4   1  -2  181.08   10.50
  -4   1  -2  165.08   11.30
   4   1   2  166.98   10.90
   4   1   2  174.78   10.40
  -2  -4   1  185.08   10.90
  -1   2  -4  159.28   11.00
   2  -4  -1  164.38   11.00
  -1  -2   4  189.28   11.20
  -4  -1   2  195.98    9.90
  -4  -1   2  171.28   11.80
  -1  -2   4  167.38   10.60
   2  -4  -1  175.58   10.90
  -1  -2   4  167.78   10.60
   4  -1  -2  174.68   10.00
  -2  -4   1  163.68   10.90
  -1   2   4  176.38   11.20
  -4   1   2  159.48   11.50
   4  -1   2  180.48   10.90
   2  -4   1  170.68   11.00
   4  -1   2  164.28   11.00
  -4   1   2  165.18   10.00
  -2  -4  -1  159.88   10.90
  -4  -1  -2  176.28   11.50
  -4  -1  -2  149.29   10.80
  -4  -1  -2  168.28   10.40
  -1  -2  -4  164.88   11.40
  -1  -2  -4  162.88   10.20
  -1  -2  -4  163.08   11.20
   1  -2   4  173.08   10.40
   1  -2   4  165.18   10.50
   1  -2   4  171.68   11.10
  -2  -4  -1  156.58   10.60
   2   4  -1  185.18   10.90
   4  -1   2  163.28   10.40
   4  -1   2  163.98   11.90
   1   2  -4  167.58   10.70
  -2   4   1  173.58   10.80
  -2   4   1  167.88   10.60
  -2  -4  -1  191.98   11.20
  -2  -4  -1  183.08   10.90
   1   2  -4  175.88   10.70
  -1   2   4  169.68   10.80
  -1   2   4  165.68   10.60
   2   4  -1  156.38   10.90
   2   4  -1  165.58   10.70
   4   1  -2  167.38    9.90
   4   1  -2  167.88   10.90
   1  -3  -4   61.99    5.40
   1  -3  -4   66.39    5.00
  -1   3  -4   70.79    5.40
   1   3   4   63.19    5.30
   1   3   4   68.29    4.80
   1   3   4   67.69    5.40
   4   1   3   60.59    5.40
   4   1   3   68.39    4.40
  -3   4  -1   67.39    5.30
   3  -4  -1   70.59    5.10
   3  -4  -1   63.69    5.30
  -4  -1   3   67.09    4.10
  -4  -1   3   73.49    6.20
  -3  -4   1   56.89    5.80
   1  -3  -4   67.49    5.20
  -4  -1   3   62.99    4.00
  -1   3  -4   74.29    5.40
  -1  -3   4   76.69    5.10
  -1  -3   4   66.19    5.00
  -1  -3   4   60.39    5.20
  -3   4  -1   62.69    5.00
   3   4   1   66.49    5.30
   3   4   1   41.30    5.70
  -3  -4   1   71.59    5.10
  -4   1  -3   65.29    4.50
   3  -4  -1   71.19    5.30
   4  -1  -3   73.39    4.20
   4  -1  -3   76.99    5.30
  -4   1  -3   62.79    5.80
  -4   1   3   67.99    6.10
   3   4  -1   68.19    5.10
  -4   1   3   66.09    4.20
   1   3  -4   69.09    5.10
   1   3  -4   62.09    5.00
  -3   4   1   66.39    5.10
  -3   4   1   73.69    5.50
   1  -3   4   67.29    5.00
   4   1  -3   68.79    5.30
  -4  -1  -3   65.29    5.90
   3   4  -1   66.09    5.30
  -1   3   4   63.99    5.30
   3   4  -1   65.89    5.40
   1  -3   4   62.29    4.80
  -4  -1  -3   70.99    4.40
  -1   3   4   63.89    5.20
  -3  -4  -1   65.29    5.00
  -1  -3  -4   62.19    4.70
  -1  -3  -4   61.59    5.40
  -1   3   4   73.49    5.10
   4  -1   3   64.79    5.40
   1  -3   4   77.59    5.50
   4  -1   3   77.69    4.60
   3  -4   1   49.70    5.40
   3  -4   1   62.19    5.30
   1   3  -4   70.69    5.40
  -3  -4  -1   69.59    5.40
  -3  -4  -1   68.99    5.40
   0  -4   2  711.33   41.20
   2   0  -4  745.63   40.80
   0   4   2  706.03   40.70
   4   2   0  718.23   40.70
   0  -4   2  688.83   41.10
   0   4   2  689.03   41.10
   0  -4  -2  688.83   41.10
   0  -4  -2  653.03   40.70
   0   4  -2  647.74   40.50
   0   4   2  709.73   41.10
   2   0  -4  670.13   40.90
   2   0  -4  702.73   41.50
  -4   2   0  671.93   40.70
  -4   2   0  678.33   41.00
   0   4  -2  681.83   41.10
  -4  -2   0  659.93   40.90
   4   2   0  671.13   41.00
   4   2   0  734.83   42.00
   4  -2   0  719.13   40.80
   4  -2   0  662.73   41.00
   4  -2   0  767.42   41.80
  -2   0   4  662.93   40.60
  -2   0   4  723.33   41.00
  -4  -2   0  636.84   40.70
   2   0   4  737.63   41.40
  -2   0  -4  663.13   41.40
   0  -4   2  694.23   41.10
   0  -4   2  767.92   40.60
   4   2   1  415.96   25.50
  -2  -1   4  431.86   25.40
  -4   2  -1  440.66   25.50
   4   2   1  440.06   25.50
  -1   4  -2  405.86   25.20
   1   4   2  427.16   25.80
   1   4   2  443.26   25.70
   1  -4  -2  449.46   25.80
   1  -4  -2  427.96   25.80
   1  -4  -2  421.46   25.30
  -4  -2   1  438.96   25.20
  -4   2  -1  436.96   25.60
   2   1   4  426.16   25.90
  -2  -1   4  439.06   25.30
  -1  -4   2  393.06   25.30
  -1  -4   2  382.36   25.40
   2  -1  -4  447.26   25.40
   2  -1  -4  430.96   25.60
  -4  -2   1  407.56   26.60
   2  -1  -4  442.76   26.20
  -2  -1   4  435.56   25.60
   4  -2  -1  442.76   26.30
  -4   2  -1  446.36   26.30
  -1  -4   2  443.66   25.70
  -1  -4   2  438.26   26.00
  -2   1  -4  433.66   26.10
   1   4   2  425.06   25.50
  -1   4  -2  419.16   25.90
   4  -2  -1  442.16   25.20
   4  -2  -1  412.36   25.70
  -4  -2   1  421.76   26.00
  -1   4  -2  435.96   25.80
  -4  -2  -1  392.66   25.40
   4  -2   1  404.46   25.50
  -1  -4  -2  426.16   25.50
   1  -4   2  463.65   25.90
   1  -4   2  427.46   25.30
  -4  -2  -1  489.75   26.60
   1   4  -2  428.76   25.70
  -1   4   2  455.55   25.90
  -1   4   2  419.06   25.30
  -1  -4  -2  444.16   25.80
   4   2  -1  454.65   26.40
  -1   4   2  453.05   25.80
  -2  -1  -4  424.66   24.70
  -2  -1  -4  406.16   24.70
  -2  -1  -4  408.46   26.10
   2  -1   4  441.96   26.10
   2  -1   4  414.96   24.90
   2  -1   4  407.16   24.90
   2  -1   4  503.55   26.90
  -4  -2  -1  434.06   25.60
  -4   2   1  426.96   25.20
  -4   2   1  478.25   26.70
  -2   1   4  417.66   25.30
  -2   1   4  444.86   25.60
   4  -2   1  368.56   25.50
   4   2  -1  411.06   25.70
   2   1  -4  411.76   25.60
   2   1  -4  410.26   26.00
   4   2  -1  410.86   25.20
  -2  -4   2   10.10    1.90
   4   2   2   13.70    2.20
   4   2   2   10.40    1.60
   2   4   2    6.60    1.90
  -2  -2   4    9.40    1.80
  -2  -2   4    7.20    2.30
   2  -4  -2   10.30    2.10
  -4  -2   2   11.30    1.30
  -2   4  -2   11.10    2.10
  -2   4  -2   12.90    2.20
  -2   4  -2   10.10    1.70
   2   4   2    7.00    2.00
  -2  -4   2   11.30    2.10
   4  -2  -2    8.10    1.30
  -2   2  -4    8.00    2.10
  -4   2  -2   11.10    2.00
   2  -4  -2   14.20    2.20
  -4  -2   2    9.60    2.60
   2  -2  -4    9.00    1.70
   2  -2  -4   10.10    1.80
   2  -2  -4    8.10    2.10
  -2  -2   4   10.20    1.70
  -4   2  -2    9.10    1.60
  -4   2  -2   13.80    2.70
   2   2   4   12.90    2.30
   4  -2  -2    8.90    1.90
   4  -2  -2   11.50    2.60
   2   2   4   11.90    1.40
  -2  -2  -4   10.20    1.20
   4   2  -2   10.40    2.00
   4  -2   2    8.10    1.60
   4  -2   2    5.60    2.50
  -2   2   4    9.50    1.70
  -2   2   4   11.60    1.90
   4   2  -2    8.60    1.20
  -2  -2  -4   11.40    2.40
  -4   2   2    9.60    2.70
   2  -2   4   10.60    2.20
   2   2  -4    7.60    1.80
  -4  -2  -2   12.50    1.70
  -4  -2  -2    8.20    2.30
   4  -2   2    8.70    1.90
   2   4  -2    8.70    1.80
   2   4  -2   12.80    2.20
  -2   4   2    8.20    1.60
   2  -2   4   15.00    2.70
   2  -2   4    8.00    1.40
   2  -2   4    7.50    1.40
   2  -4   2    9.90    1.90
  -2   4   2    7.60    1.90
   2   2  -4   10.50    1.70
  -4  -2  -2   12.60    2.20
  -2   4   2   11.10    2.00
  -4   2   2   11.60    1.40
  -2  -4  -2    9.30    2.00
  -2  -4  -2    8.40    1.80
   2  -4   2    9.60    1.70
  -2   3  -4  650.23   39.20
   4  -2  -3  731.43   38.40
   4   2   3  660.53   38.40
  -2   3  -4  652.53   39.20
   2   3   4  611.84   39.20
   2   3   4  649.24   38.50
  -2  -3   4  629.34   38.70
  -2  -3   4  706.53   39.70
  -4   2  -3  707.63   38.70
  -4   2  -3  620.24   39.40
   4   2   3  638.94   39.20
   3  -4  -2  641.24   39.20
   2  -3  -4  664.63   38.90
   2  -3  -4  630.34   39.00
  -3  -4   2  692.43   39.40
   3  -4  -2  728.23   39.00
  -4  -2   3  657.03   39.80
  -3  -4   2  652.83   38.70
  -3   4  -2  652.53   39.10
  -3   4  -2  664.33   38.90
   3   4   2  661.53   39.20
   2  -3  -4  648.74   39.30
   4  -2  -3  636.34   39.10
  -4  -2   3  727.43   38.30
   3   4   2  703.13   39.60
   2   3  -4  652.73   38.70
   3  -4   2  648.24   39.30
  -4   2   3  685.43   39.90
  -2  -3  -4  651.73   39.40
   4   2  -3  643.34   38.20
   3   4  -2  674.53   39.20
   3   4  -2  618.94   39.20
  -4  -2  -3  640.14   39.50
   4  -2   3  632.24   39.30
   4  -2   3  689.93   38.60
   4   2  -3  702.33   39.20
  -2   3   4  634.64   38.80
  -4  -2  -3  638.74   38.40
   2  -3   4  616.44   38.70
  -2  -3  -4  643.94   38.50
   2   3  -4  663.83   39.00
  -4   2   3  651.53   38.30
  -3   4   2  668.33   39.20
   3   4  -2  652.23   38.70
  -3   4   2  658.73   38.80
  -3  -4  -2  641.84   38.80
  -3  -4  -2  625.94   38.90
  -3  -4  -2  645.94   39.10
   3  -4   2  668.43   39.00
   2  -3   4  606.04   39.10
   4  -3   0    4.70    1.60
   4  -3   0    6.30    1.50
   4   3   0    6.30    1.60
   4   3   0    5.00    1.60
   4   3   0    4.20    2.40
   0   4   3    8.10    2.00
   0   4   3    3.30    1.50
   0   4   3    7.00    1.60
   0   4  -3    6.00    1.80
   0   4  -3    4.70    1.30
   0  -4   3    8.90    2.00
  -4   3   0    5.70    1.50
  -4   3   0    3.60    2.10
   0  -4  -3    5.10    1.50
  -4  -3   0    3.30    1.40
   4  -3   0    3.50    1.80
   3   0   4    7.00    2.00
   3   0  -4    8.50    1.80
  -3   0   4    3.20    2.30
  -3   0  -4    4.80    2.40
   0  -4   3    5.60    1.50
   0  -4  -3    5.20    1.60
  -3   0   4    6.30    1.10
  -4  -3   0    1.70    2.10
  -4  -3   1  174.58   11.40
  -4  -3   1  150.88   12.60
  -3   1  -4  184.08   10.90
   3  -1  -4  171.08   11.70
   1   4   3  183.68   11.90
  -4   3  -1  195.18   11.80
  -4   3  -1  203.08   12.30
  -1  -4   3  201.18   11.90
  -4   3  -1  179.48   11.60
  -1  -4   3  185.88   12.10
  -1  -4   3  189.78   11.60
   1   4   3  184.78   11.60
   1   4   3  186.28   11.70
  -3  -1   4  180.18   11.10
  -3   1  -4  184.48   12.30
   3   1   4  178.48   12.00
   3  -1  -4  183.28   11.20
  -1   4  -3  184.68   11.90
  -1   4  -3  208.78   12.10
  -1   4  -3  175.38   11.50
   4   3   1  186.08   11.70
   4   3   1  173.88   11.60
   1  -4  -3  184.98   11.80
   1  -4  -3  186.08   11.60
  -3  -1   4  177.78   11.00
   4  -3  -1  189.98   11.90
  -3  -1   4  180.58   12.60
   4  -3  -1  194.38   11.40
   4  -3  -1  175.58   12.10
  -4  -3  -1  177.48   11.50
   4  -3   1  185.98   11.70
   4  -3   1  132.99   12.30
   4  -3   1  181.68   11.60
  -3   1   4  190.28   12.70
  -4  -3  -1  186.38   12.30
  -3   1   4  190.58   11.10
   1   4  -3  190.08   11.80
  -4  -3  -1  177.38   11.70
  -3  -1  -4  180.68   12.30
   3  -1   4  167.08   12.00
   3  -1   4  178.48   10.80
   3   1  -4  180.68   11.70
  -4   3   1  178.18   11.40
  -4   3   1  195.58   12.70
  -1  -4  -3  180.88   11.60
  -1   4   3  182.68   11.70
  -1   4   3  174.68   11.60
   4   3  -1  174.78   11.80
   4   3  -1  187.08   12.30
   4   3  -1  171.08   11.30
   1  -4   3  170.18   11.40
   1  -4   3  181.88   11.80
  -1  -4  -3  180.08   11.70
   4  -3  -2   18.00    3.00
   3   2   4   11.80    2.50
   2   4   3   13.60    2.50
   2   4   3   11.30    2.20
   2   4   3    8.40    2.20
  -2   4  -3   13.50    2.50
  -2   4  -3   12.50    2.20
   2  -4  -3   11.50    2.30
  -2   4  -3   14.60    2.60
  -2  -4   3   11.80    2.10
  -2  -4   3   12.10    2.40
   2  -4  -3   17.80    2.80
  -2  -4   3   19.30    2.30
  -4  -3   2   12.40    3.00
  -4   3  -2   13.40    2.10
  -4   3  -2   13.60    2.70
   4   3   2   13.90    2.40
   4   3   2   13.20    2.00
   4  -3  -2   14.30    1.90
   4  -3  -2    9.10    2.20
   3  -2  -4   12.40    1.80
  -3  -2   4   16.10    1.80
  -3  -2   4   18.80    3.30
   3  -2  -4    9.80    2.10
  -4   3  -2   14.60    2.50
  -3   2  -4   14.60    2.70
  -3   2  -4   20.00    2.00
  -4  -3   2   17.40    2.00
   2   4  -3   10.60    2.20
  -3  -2  -4   12.40    1.40
  -3   2   4   11.70    1.80
  -3   2   4   13.90    3.00
   3  -2   4   11.80    2.60
  -3  -2  -4   10.60    2.60
   2   4  -3   15.00    2.20
   3   2  -4   13.80    1.80
   3   2  -4   14.60    2.30
  -4   3   2   12.40    1.80
  -4   3   2   14.80    3.00
  -3  -2  -4   16.70    1.60
  -4  -3  -2   13.90    1.90
  -4  -3  -2   19.70    3.00
   4  -3   2   17.10    2.30
   4  -3   2   12.70    3.10
   4   3  -2   15.00    1.80
   4   3  -2   14.50    2.50
  -2   4   3   18.30    2.40
  -2  -4  -3   17.00    2.30
  -2  -4  -3   17.40    2.60
   2  -4   3    9.10    2.00
   2  -4   3   14.50    2.30
  -2   4   3   14.90    2.20
  -2   4   3   12.80    2.50
   3  -2   4   14.20    1.70
  -3  -4   3   18.60    2.40
  -3  -4   3   19.70    3.30
  -4   3  -3   18.60    2.50
   4   3   3   15.00    2.70
   4  -3  -3   18.80    2.90
   3  -3  -4   20.10    2.50
  -3   3  -4   16.90    2.90
   3  -4  -3   18.70    2.60
   3  -4  -3   17.50    2.80
  -4  -3   3   18.70    2.10
  -4  -3   3   20.50    3.40
  -3   4  -3   18.40    2.80
   3   4   3   17.00    2.90
  -3   3  -4   17.90    2.40
  -3  -3   4   20.30    2.30
  -3  -3   4   22.70    3.60
  -4   3  -3   17.60    2.90
   4  -3  -3   16.70    2.20
  -3   4  -3   17.30    2.90
  -3   4  -3   20.60    3.00
   3   3   4   25.90    3.40
   3  -3  -4   16.90    2.70
  -3   3  -4   21.50    3.30
  -4   3  -3   18.80    3.10
  -3  -4  -3   13.20    2.70
  -4   3   3   22.10    2.30
   4  -3   3   16.10    2.30
  -3  -3  -4   19.60    2.10
  -3  -4  -3   21.70    2.50
  -3  -3  -4   18.20    2.10
  -3   3   4   17.40    2.30
  -3   3   4   21.50    3.60
   3  -4   3   17.80    2.80
  -4  -3  -3   15.90    3.20
  -4   3   3   23.60    3.50
   3  -4   3   20.20    2.60
   3   3  -4   21.30    2.40
   3   3  -4   20.40    2.90
  -3  -4  -3   22.80    2.80
   4   3  -3   19.50    2.10
   4   3  -3   20.80    2.90
  -3   4   3   15.50    2.40
  -3   4   3   21.70    2.80
  -3   4   3   20.30    3.20
  -3  -3  -4   19.20    3.20
   3  -3   4   18.80    2.30
  -4  -3  -3   18.90    2.20
  -4  -3  -3   17.00    2.40
   3   4  -3   21.40    2.60
   3   4  -3   22.80    3.00
  -4  -4   0 1421.66   78.29
  -4  -4   0 1097.99   78.29
   0  -4   4 1326.47   77.89
   0  -4   4 1334.77   77.79
   0  -4  -4 1304.67   77.59
   0  -4  -4 1316.27   77.89
   4  -4   0 1287.17   77.89
   4  -4   0 1420.86   78.09
  -4   0   4 1316.07   76.79
  -4   0   4 1208.28   76.79
  -4   0  -4 1452.95   76.79
  -4   0  -4 1372.56   78.49
   4   0   4 1243.38   78.09
   4   0   4 1292.27   76.79
   4   0  -4 1289.57   77.89
  -4   4   0 1316.27   77.59
   0   4   4 1346.77   77.89
   0   4   4 1343.87   77.69
   0   4   4 1378.36   77.89
   0   4  -4 1325.47   77.79
   0   4  -4 1349.86   77.79
   4   4   0 1490.95   77.79
   4   4   0 1331.27   77.79
   4   4   0 1433.36   78.49
  -4  -4   1  484.05   28.70
  -1   4  -4  474.15   29.00
  -1  -4   4  447.36   28.80
   1   4   4  474.45   29.10
   1   4   4  488.75   28.70
   1   4   4  500.15   29.50
  -4   4  -1  462.65   28.80
   1  -4  -4  465.05   28.80
   1  -4  -4  495.05   29.00
   4   4   1  499.05   28.90
   4   4   1  481.45   28.80
   4  -4  -1  504.65   28.70
   4  -4  -1  487.65   29.10
   4  -4  -1  484.15   29.20
  -4  -1   4  465.05   27.90
  -4  -1   4  422.26   27.90
  -4  -1   4  508.65   30.00
  -1   4  -4  504.05   28.90
  -4   4  -1  490.35   29.00
   4   1   4  487.75   29.20
   4  -1  -4  444.66   28.00
   4  -1  -4  492.35   29.00
  -4   1  -4  551.64   29.80
   4   1   4  490.85   27.90
  -4   1  -4  468.15   28.10
  -4   1   4  454.95   28.00
   4  -1   4  503.95   29.40
  -4   1   4  501.45   30.00
   4   1  -4  465.65   29.00
  -4   4   1  482.75   28.70
  -4   4   1  441.46   29.40
   1  -4   4  416.16   28.70
  -4  -1  -4  469.55   29.60
  -1   4   4  456.35   28.80
  -1   4   4  462.95   28.90
  -4  -4  -1  496.35   29.30
  -4  -1  -4  511.45   27.90
  -1  -4  -4  475.05   28.60
  -1  -4  -4  478.35   29.00
   1  -4   4  521.15   28.90
   1   4  -4  483.55   28.80
   1   4  -4  460.35   28.90
   1   4  -4  555.14   29.10
   4  -4   1  481.85   28.90
   4  -4   1  450.35   29.50
   4  -1   4  490.65   28.00
   4   4  -1  479.65   28.60
   4   4  -1  488.55   29.00
   4   4  -1  472.95   29.30
  -4  -4   2  122.89    7.40
  -4  -4   2  113.49    8.60
  -2   4  -4  110.79    7.90
  -2   4  -4  124.19    7.90
  -2  -4   4   91.69    8.00
   2   4   4  101.09    7.90
   2   4   4  109.59    7.40
  -4   2  -4  125.49    7.20
  -4   4  -2   97.39    7.70
   2  -4  -4  117.29    7.80
   2  -4  -4  101.99    7.80
  -2   4  -4  106.59    7.70
   4  -2  -4  106.49    7.00
   4  -4  -2  103.29    7.30
   4  -4  -2  109.29    7.90
   4  -4  -2  106.19    8.10
  -4  -2   4  107.69    6.80
  -4  -2   4   97.89    8.50
   4   4   2  100.99    7.70
  -4   2  -4  114.79    8.40
  -4   4  -2   92.89    7.80
   4   2   4  111.29    8.10
   4  -2  -4  106.79    7.80
   4  -4   2   79.29    8.30
   4  -4   2  106.99    7.60
  -4   2   4   97.69    6.90
  -4   2   4  106.69    8.80
   2  -4   4  112.69    7.60
   4  -2   4   93.99    6.90
   4  -2   4  108.19    8.20
   4   2  -4  111.19    6.90
   4   2  -4  104.79    7.70
  -4   4   2  114.39    7.40
  -4   4   2  106.79    8.20
   2  -4   4  126.09    8.00
  -4  -2  -4  116.99    8.70
  -2   4   4  115.09    7.70
  -4  -4  -2  116.99    7.80
  -4  -4  -2  113.89    8.20
  -4  -2  -4  110.59    6.90
  -2  -4  -4  105.49    7.30
  -2  -4  -4  108.99    7.90
   2   4  -4  113.09    7.60
   2   4  -4  110.59    7.90
  -4  -2  -4  114.99    6.80
   4   4  -2  101.49    7.30
   4   4  -2  112.79    7.90
  -4  -4   3 1268.87   69.99
  -4  -4   3 1250.67   71.09
  -3   4  -4 1202.78   70.69
  -3   4  -4 1201.98   70.59
   3   4   4 1197.68   70.69
  -3  -4   4 1152.68   69.99
  -3  -4   4 1176.48   70.89
   4   4   3 1195.18   70.59
  -4  -3   4 1179.68   71.19
  -4  -3   4 1287.57   69.79
  -3   4  -4 1154.18   70.59
   3  -4  -4 1230.88   70.69
  -4   4  -3 1254.97   70.59
   4  -4  -3 1253.87   70.19
   4  -4  -3 1100.49   70.59
   4  -3  -4 1169.58   69.89
   4  -3  -4 1207.88   70.59
  -4   3  -4 1099.09   69.89
  -4   4  -3 1081.09   70.39
   4   3   4 1200.58   70.69
  -4   3  -4 1225.78   70.79
  -3  -4  -4 1253.27   70.89
  -3  -4  -4 1210.88   69.99
  -4   3   4 1173.68   69.79
  -4   3   4 1138.39   71.09
  -4  -3  -4 1223.88   69.69
   4  -3   4 1289.47   69.99
  -4  -3  -4 1208.58   70.99
   4   3  -4 1227.28   69.69
   4   3  -4 1153.28   70.59
  -4   4   3 1216.98   69.99
  -4   4   3 1185.68   70.89
   4  -4   3 1216.68   70.19
  -4  -3  -4 1213.38   69.79
  -3   4   4 1118.39   69.99
  -3   4   4 1204.08   70.99
   3  -4   4 1165.08   70.09
  -4  -4  -3 1189.98   69.99
  -4  -4  -3 1209.78   70.19
  -4  -4  -3 1220.18   70.79
   3   4  -4 1210.18   69.99
   3   4  -4 1256.37   70.59
  -3  -4  -4 1253.67   69.89
   4   4  -3 1259.67   69.99
   4   4  -3 1134.69   70.49
  -4  -4   4  605.44   34.50
  -4  -4   4  560.14   35.70
  -4   4  -4  559.14   35.20
  -4   4  -4  556.24   35.20
   4   4   4  568.84   35.30
   4  -4  -4  561.64   35.30
   4  -4  -4  619.74   35.20
   4  -4   4  580.94   34.70
  -4   4   4  589.54   34.60
  -4   4   4  576.24   35.80
  -4  -4  -4  585.14   34.40
  -4  -4  -4  589.94   34.60
  -4  -4  -4  578.94   35.60
   4   4  -4  607.74   34.50
   4   4  -4  595.84   35.30
   0  -5   0   -1.50    1.50
  -5   0   0   -0.50    1.10
  -5   0   0   -2.00    2.20
   0   0   5   -2.00    1.20
   0   0   5   -1.20    0.70
   0   0  -5   -0.70    1.30
   0   0  -5   -1.40    0.70
   0   0  -5   -1.30    1.60
   5   0   0    0.10    0.90
   5   0   0   -0.20    1.00
   5   0   0    2.60    1.30
   0   5   0   -0.20    1.50
   5   0  -1   -1.00    0.60
   5   0  -1    0.30    0.80
   5   0  -1   -0.80    1.10
   0   1   5    1.00    1.40
   0   1   5    1.50    0.80
   0   1  -5    4.30    1.10
   0   1  -5    0.10    1.50
  -1   5   0    0.00    1.40
   1   5   0    0.90    1.50
   1   5   0   -1.40    0.70
  -1  -5   0    0.00    0.70
   1  -5   0    0.60    1.50
   0  -1   5    0.00    1.30
   0  -1   5   -1.50    1.20
   0  -1   5    0.50    0.90
   0  -1  -5    1.20    1.50
   0  -1  -5   -0.80    0.80
   0  -1  -5   -1.00    1.60
  -5   0   1   -0.20    2.40
  -5   0  -1    0.20    1.20
  -5   0  -1   -1.00    0.90
  -5   0  -1   -0.20    2.10
   5   0   1    0.90    1.30
   5   0   1    2.00    1.10
  -1  -5   0    1.30    1.60
  -5   0  -2 1032.30   58.49
  -2  -5   0  998.70   59.29
  -2  -5   0 1032.10   58.59
   2   5   0 1081.49   58.69
   2  -5   0  998.20   58.29
   0  -2   5 1027.10   59.19
   0  -2   5  978.70   58.59
   0  -2  -5  982.90   58.49
   0  -2  -5  981.10   59.39
   5   0   2  946.41   58.49
   5   0  -2  982.50   59.09
   0   2   5  984.20   58.99
   0   2   5 1037.50   58.49
   0   2  -5  958.90   58.59
   0   2  -5 1038.30   59.39
  -2   5   0 1016.50   58.99
  -2   5   0 1045.40   58.39
   2   5   0 1004.60   58.99
  -5   0   2 1010.80   59.99
  -5   0  -2 1027.60   58.99
   2  -5   0  971.00   59.19
  -5   0  -2  935.41   59.49
   5   0   2 1024.20   58.99
  -5   0   3    3.20    2.50
  -5   0  -3    1.60    0.90
  -5   0  -3    4.60    2.50
   5   0   3   -0.30    1.70
   5   0   3   -0.20    0.80
  -3   5   0    0.60    1.60
   0   3   5    0.00    1.50
   0   3   5   -0.40    1.00
   0   3  -5    0.00    1.50
   3   5   0   -0.20    1.40
   3   5   0    0.10    1.60
   3  -5   0    0.80    1.30
   0  -3   5    0.30    1.00
   0  -3  -5   -0.10    1.00
   5   0  -3   -0.90    1.20
   0   3  -5    2.50    1.40
   0   3  -5    2.70    1.70
  -3   5   0    1.10    1.80
  -3  -5   0   -1.00    1.30
   0  -3  -5   -1.40    1.50
  -3  -5   0   -1.00    1.60
   3  -5   0   -0.60    1.40
  -4   5   0  122.09    8.90
   4   5   0  120.99    8.80
   4   5   0  129.19    9.10
   4   5   0  138.99    9.50
  -4  -5   0  128.59    9.60
   4  -5   0  122.89    9.10
   0   4  -5  139.59    9.30
   0   4   5  135.29    9.20
  -4   5   0  108.39    9.30
   0  -4  -5  132.19    9.30
  -5   0   4  131.49   10.30
  -5   0  -4  122.19    8.00
   0   4  -5  131.79    9.10
   5   0  -4  115.19    9.00
   0  -4   5  133.39    9.10
   0  -4  -5  132.29    8.70
   5   0   4  125.89    8.00
   4  -5   0  142.39    9.20
  -5   0  -4  145.29   10.10
   5   0   4  136.59    9.50
   1   0   5    0.50    1.60
  -1   0   5   -0.60    0.90
  -1   0  -5    0.10    0.60
  -1   0  -5   -0.70    1.60
   5   1   0    6.00    1.50
   0   5   1   -0.50    1.40
   0   5   1    0.80    0.70
   0   5  -1   -0.20    1.50
   1   0  -5   -0.90    0.90
   1   0  -5   -1.40    1.50
  -5  -1   0    0.70    2.20
   5  -1   0    0.50    1.00
   1   0   5    0.00    0.60
   0  -5   1    2.10    1.70
   0  -5  -1    0.80    1.50
   5  -1   0   -0.60    1.00
   5  -1   0    0.30    1.30
  -1   0   5   -2.10    1.20
   1   0  -5    0.10    1.30
   0  -5  -1    0.20    0.60
  -5  -1   0   -0.10    1.00
  -5   1   0    0.90    2.40
   5   1   0   -1.00    0.90
  -5  -1   0   -0.80    1.10
  -1  -5   1 1750.12  102.59
   1   5   1 1856.71  102.49
   1   5   1 1676.83  101.89
  -1  -1   5 1715.83  102.19
  -1  -1   5 1790.52  101.99
   5  -1  -1 1620.24  102.29
   5  -1  -1 1838.82  101.59
  -1  -5   1 1601.84  101.49
  -1  -1   5 1811.72  102.09
  -1   1  -5 1742.53  102.79
   1   1   5 1770.52  102.49
   1  -1  -5 1818.82  102.29
   1  -1  -5 1749.22  101.99
   1  -1  -5 1693.53  102.79
   5   1   1 1771.42  102.09
   5   1   1 1759.22  102.09
   1  -5  -1 1774.42  102.49
  -5  -1   1 1771.72  101.59
  -5  -1   1 1567.54  103.49
  -1   5  -1 1811.22  102.39
  -1   5  -1 1579.54  101.29
   5  -1  -1 1795.52  101.69
   1   1   5 1857.41  101.59
  -5   1  -1 1890.11  103.49
  -1   1  -5 1784.32  101.59
  -5  -1  -1 1805.12  102.09
  -5   1   1 1593.54  103.39
  -5  -1  -1 1928.21  102.19
  -1   1   5 1754.92  102.19
   1  -5   1 1479.45  101.39
  -1  -1  -5 1793.02  101.49
  -1  -1  -5 1858.71  102.89
   1  -1   5 1792.02  102.59
   1  -1   5 1819.22  101.59
   1  -5   1 1789.12  102.59
  -1  -5  -1 1863.31  102.59
   1   1  -5 1868.91  102.89
   5  -1   1 1761.92  101.99
   5  -1   1 1762.72  102.19
   5   1  -1 1782.52  101.59
   5   1  -1 1817.92  102.39
  -1   5   1 1809.52  102.39
  -1   5   1 1546.25  101.39
  -1   5   1 1832.82  101.59
   5  -1   1 1747.13  102.09
   1   1  -5 1694.23  101.99
  -5  -1  -1 1814.72  103.39
  -1  -5  -1 1740.13  101.69
  -1   1   5 1839.42  101.99
   1   5  -1 1858.31  102.39
   2  -5  -1   -2.30    1.30
   1  -2  -5   -0.70    1.50
  -2   5  -1   -1.90    1.50
   2   5   1    2.00    1.60
  -1  -2   5    1.20    1.20
   1   2   5   -0.10    0.80
  -2  -5   1    1.40    1.50
   5  -1  -2   -0.40    1.30
  -5  -1   2   -1.60    2.30
   1  -2  -5    1.20    1.40
   2   5   1   -0.10    1.50
  -5   1  -2    1.40    1.00
  -5   1  -2    0.20    2.10
   5   1   2   -1.40    1.20
   5   1   2    1.00    1.10
  -1   2  -5   -1.60    1.40
   1   2   5   -0.70    1.40
  -1  -2   5    0.50    1.00
   1  -2  -5    0.90    1.10
  -2  -5   1   -1.50    1.60
  -5  -1   2    2.00    0.50
   5  -1  -2   -0.40    0.60
  -1  -2   5    1.40    1.30
  -2   5  -1    0.00    0.90
   5  -1   2   -0.70    1.30
  -2   5   1    1.00    0.80
  -1  -2  -5    2.30    2.00
   1  -2   5    1.10    1.90
  -5  -1  -2    0.60    1.20
   2   5  -1   -0.80    1.30
  -5  -1  -2   -0.30    0.80
  -1  -2  -5    1.60    0.80
   1   2  -5   -0.70    1.00
   1   2  -5    1.30    1.80
  -2   5   1   -0.80    1.60
  -2  -5  -1   -1.80    1.30
  -2  -5  -1   -0.80    1.20
  -5   1   2    1.40    2.30
  -1   2   5    1.80    1.50
  -1   2   5    0.50    1.00
   5   1  -2    0.10    0.50
   5   1  -2    0.30    1.20
   2  -5   1    0.80    1.20
   5  -1   2   -0.20    1.50
   2   5  -1    2.60    1.30
   5  -1   2   -0.60    1.00
  -2   5   1    0.20    1.20
  -5  -1  -2    2.10    2.00
   1  -2   5    1.20    0.90
   1  -2   5    0.70    1.00
   2  -5   1    2.20    1.50
   3   5   1   93.29    7.60
   1   3   5  114.79    7.10
   1  -3  -5  106.99    7.40
  -5   1  -3  104.19    7.00
  -1   3  -5  109.59    7.80
  -1   3  -5  136.09    8.20
   5   1   3  104.19    6.90
   3  -5  -1  103.09    7.80
  -5  -1   3   96.49    8.60
   3   5   1   78.09    8.40
   5  -1  -3  110.39    7.80
  -3   5  -1  113.39    7.80
   5   1   3   99.79    7.70
   3  -5  -1  107.19    7.50
   5  -1  -3  112.59    6.40
  -5   1  -3  120.39    8.90
   1  -3  -5  108.29    8.10
   1   3   5  108.69    8.00
  -3   5  -1  118.59    7.40
   3   5  -1  111.69    7.80
   3  -5   1  104.29    7.70
  -1   3   5  110.39    7.60
  -3  -5  -1  114.09    8.00
   1   3  -5  106.29    7.60
   1   3  -5  101.79    7.50
   1   3  -5  103.49    7.80
  -3   5   1  114.99    7.70
  -3   5   1  106.09    8.00
   3  -5   1  113.29    7.80
  -1  -3  -5  108.79    8.20
   5  -1   3  102.49    7.90
   1  -3   5  107.89    7.40
  -3  -5  -1  104.39    7.70
   5   1  -3  102.69    7.70
  -1  -3  -5  104.79    7.00
   3   5  -1  106.89    7.60
   5  -1   3  110.69    7.10
  -5  -1  -3  109.19    6.90
  -5  -1  -3  110.19    8.60
  -5   1   3  110.09    8.80
  -1   3   5   99.69    7.30
  -5   1   3  104.39    6.40
   1  -3   5  104.89    7.20
   3   5  -1  110.09    7.80
   4  -5  -1 2128.39  119.99
  -4   5  -1 2113.19  119.99
   4  -5  -1 2025.10  120.19
  -5  -1   4 1968.50  120.89
  -5   1  -4 2067.89  120.69
  -1   4  -5 2146.89  120.09
  -1   4  -5 2059.39  120.09
   5   1   4 2041.10  120.19
  -4   5  -1 1852.81  119.59
   1  -4  -5 2062.19  120.19
  -5   1  -4 2138.19  119.19
   1   4   5 2026.90  120.19
   1   4   5 2093.79  119.59
   5   1   4 2045.60  118.99
   5  -1  -4 2005.10  118.69
   5  -1  -4 2126.89  120.19
   4   5   1 1995.80  119.89
   1  -4  -5 2090.89  119.79
   4   5  -1 2122.49  120.19
   1   4  -5 2137.39  119.89
   5   1  -4 2135.69  120.19
  -5  -1  -4 2140.99  118.99
  -1  -4  -5 2065.09  119.49
   4   5  -1 2068.19  119.79
  -4  -5  -1 2037.30  120.09
  -1   4   5 2016.40  119.89
   1   4  -5 2130.19  120.19
  -4   5   1 2085.49  119.79
  -4  -5  -1 2121.19  120.09
   4  -5   1 1992.20  119.99
  -5  -1  -4 2090.99  120.69
  -5   1   4 2054.69  118.69
  -5   1   4 2008.00  120.99
  -4   5   1 1719.43  120.19
   5  -1   4 2010.60  120.29
   5  -1   4 2155.28  119.09
   4  -5   1 2199.88  120.29
  -1  -4  -5 2041.10  120.19
   1  -4   5 2102.99  119.79
   1   4  -5 2132.19  119.89
   2   0  -5   -3.10    1.10
   2   0  -5   -4.20    1.40
   0  -5   2    0.40    1.70
  -2   0  -5    1.10    1.90
   2   0   5    0.90    1.70
   0  -5   2   -1.30    0.80
   0  -5  -2    0.10    1.50
   0  -5  -2   -0.30    0.90
   2   0   5   -1.20    0.30
  -5   2   0   -2.50    1.00
   5   2   0   -3.00    1.10
  -5  -2   0   -1.00    2.30
   5  -2   0    0.40    1.20
   5  -2   0   -1.20    1.20
  -2   0   5   -0.50    1.10
  -2   0   5   -1.60    1.10
   5   2   0   -2.00    1.00
  -5  -2   0   -0.90    1.00
  -5   2   0   -1.80    2.30
   2   0  -5   -1.40    1.20
   0   5  -2    0.50    1.60
   0   5   2   -1.50    1.00
   0   5   2   -1.40    1.40
   1   5   2  291.97   17.10
   5   2   1  252.17   16.60
   5  -2  -1  279.67   16.20
  -1  -5   2  285.07   16.40
  -1  -5   2  300.37   16.30
  -1  -5   2  291.17   17.30
   2  -1  -5  281.07   16.60
   2   1   5  275.77   15.70
   1  -5  -2  275.57   17.00
  -5   2  -1  294.67   16.60
  -5   2  -1  270.17   17.00
  -5   2  -1  263.27   17.60
  -2   1  -5  251.07   17.30
   5   2   1  254.37   16.60
  -2  -1   5  267.27   16.50
   1   5   2  264.97   16.40
  -5  -2   1  201.68   17.90
   5  -2  -1  274.47   17.00
   2  -1  -5  273.17   16.60
  -1   5  -2  266.57   16.10
   2  -1  -5  253.97   17.20
  -5  -2   1  272.37   16.20
  -1   5  -2  265.67   16.90
   2   1   5  269.87   17.20
  -2  -1   5  269.97   16.40
  -1  -5  -2  256.87   16.90
  -2  -1  -5  260.77   15.60
  -2  -1  -5  283.07   17.50
  -1   5   2  274.17   16.40
   2  -1   5  273.87   15.90
   2  -1   5  261.37   15.90
  -5   2   1  265.87   16.20
  -1  -5  -2  277.17   16.40
   5   2  -1  289.37   16.20
  -5   2   1  216.78   17.70
   5   2  -1  258.87   16.80
  -1   5   2  282.87   17.00
  -5  -2  -1  273.07   16.60
   5  -2   1  254.77   16.60
   2  -1   5  271.37   17.20
   5  -2   1  269.67   16.60
   2   1  -5  277.17   16.70
   2   1  -5  257.27   17.30
  -5  -2  -1  282.57   16.60
   1  -5   2  251.17   16.90
   1  -5   2  281.77   16.20
  -1   5   2  267.77   16.30
  -2   1   5  255.77   16.40
  -2   1   5  281.87   16.70
   1   5  -2  277.17   16.90
  -5  -2  -1  289.07   18.00
  -2  -5   2   32.60    3.40
   2  -2  -5   37.10    3.50
   2   2   5   33.20    2.50
  -2  -5   2   31.50    3.90
   2  -5  -2   30.10    3.70
  -5  -2   2   28.40    2.50
   5   2   2   29.30    3.10
   5  -2  -2   30.20    3.60
   2  -2  -5   34.70    3.40
   2   2   5   38.70    4.10
   2   5   2   32.00    3.80
   2   5   2   41.00    3.70
  -5  -2   2   39.20    4.90
  -2  -5   2   29.40    3.00
  -2   5  -2   35.30    3.90
  -2   2  -5   34.40    4.00
  -2  -2   5   28.40    3.10
  -2  -2   5   40.60    3.70
   2  -2  -5   27.50    3.80
   5   2   2   31.70    3.60
  -5   2  -2   34.00    3.30
   5  -2  -2   34.20    2.70
  -5   2  -2   25.50    3.90
  -2   5  -2   40.30    3.00
   2  -2   5   36.60    2.70
   2  -2   5   32.50    2.80
   5   2  -2   31.40    3.60
  -2   5   2   28.90    3.40
  -2   5   2   32.90    3.00
   2   2  -5   27.90    3.70
   5  -2   2   29.80    3.60
   5  -2   2   25.30    3.00
   5   2  -2   33.60    2.60
  -2   5   2   29.80    3.30
  -5   2   2   32.50    2.60
  -2  -5  -2   35.30    3.40
   2  -5   2   32.70    3.70
   2   2  -5   27.60    3.40
   2  -5   2   36.30    3.10
  -2   2   5   36.80    3.40
  -2  -5  -2   29.30    3.70
  -5   2   2   33.10    4.60
  -2  -2  -5   27.40    3.90
   2  -2   5   28.10    3.90
  -2  -2  -5   30.90    2.40
  -5  -2  -2   32.20    4.40
  -5  -2  -2   37.50    3.10
   2   5  -2   37.70    3.70
  -5  -2   3 2105.99  122.99
  -5  -2   3 2039.60  120.99
  -3   5  -2 1891.81  121.49
   5  -2  -3 2023.40  121.09
  -2  -3   5 2107.09  121.99
   5   2   3 2065.19  122.09
   3  -5  -2 2096.89  122.19
  -3  -5   2 2342.27  122.29
  -5   2  -3 1914.61  121.39
  -5   2  -3 2260.07  122.69
   2   3   5 2174.68  121.29
   3   5   2 2090.59  122.09
   5  -2  -3 2161.18  122.29
  -2   3  -5 2198.58  122.39
   2   3   5 2108.99  122.29
   2  -3  -5 2013.60  121.79
   2  -3  -5 2111.59  122.39
  -3   5  -2 2079.39  122.09
   3   5   2 1986.80  122.49
   5   2   3 2061.89  121.39
   3  -5   2 2088.29  122.09
  -3   5   2 2076.49  121.69
   5  -2   3 2058.19  122.29
  -3  -5  -2 2092.29  121.99
   5  -2   3 2091.49  121.49
  -2  -3  -5 2069.69  121.19
  -2  -3  -5 1963.90  122.39
   3   5  -2 2190.08  121.89
   3   5  -2 2085.99  122.19
   3   5  -2 2241.88  122.19
  -3  -5  -2 2086.89  121.89
  -5   2   3 2121.79  121.09
  -5   2   3 2117.69  122.89
  -5  -2  -3 2065.39  122.59
   2  -3   5 2399.06  121.69
   2   3  -5 2128.39  121.69
   2   3  -5 2090.19  121.89
  -3   5   2 2035.00  121.79
   2  -3   5 2056.29  121.49
  -3   5   2 2167.98  121.99
   5   2  -3 2071.29  122.19
  -2   3   5 2110.99  121.79
   5   2  -3 2099.59  120.99
  -5  -2   4   20.30    1.90
  -4  -5   2   21.40    3.80
   2  -4  -5   17.70    3.20
  -4   5  -2   24.60    3.20
  -5   2  -4   23.30    2.50
   4  -5  -2   12.80    2.80
  -2   4  -5   22.90    3.70
  -2  -4   5   32.50    4.40
  -4   5  -2   12.70    2.90
  -2   4  -5   21.30    3.30
  -5   2  -4   17.90    3.60
   5   2   4   24.00    3.50
   5   2   4   24.10    2.30
   4   5   2   22.30    3.30
   5  -2  -4   23.40    2.20
   4  -5  -2   27.10    3.50
   5  -2  -4   19.20    3.20
   2   4   5   22.00    3.40
   2   4   5   21.80    2.60
   2  -4  -5   24.10    3.30
  -5  -2   4   13.10    3.70
   5   2  -4   22.30    1.90
   2  -4   5   20.50    2.80
   5  -2   4   20.00    3.60
  -2   4   5   20.70    2.90
   5   2  -4   19.10    3.10
  -4   5   2   19.90    3.40
   4   5  -2   17.40    2.80
  -5  -2  -4   29.60    4.50
  -5   2   4   20.30    4.00
  -4   5   2   17.70    2.90
   4  -5   2   19.00    3.60
  -2  -4  -5   21.70    2.60
   5  -2   4   19.20    2.30
  -2  -4  -5   21.90    3.50
  -5  -2  -4   24.20    2.20
  -5   2   4   25.30    2.10
   4   5  -2   17.70    3.10
   4  -5   2   18.20    2.90
   2   4  -5   22.20    2.90
   2   4  -5   17.00    2.90
  -4  -5  -2   19.00    3.20
  -4  -5  -2   26.00    3.60
   3   0   5    1.00    1.80
  -5   3   0   -1.60    1.20
  -5   3   0   -2.80    2.60
   5  -3   0   -0.10    1.30
  -3   0   5    0.60    1.00
  -3   0   5   -1.00    2.10
  -3   0  -5    0.00    2.00
   0  -5   3    0.20    1.10
   0  -5  -3   -1.00    1.60
   0  -5  -3    0.50    1.20
  -5  -3   0    1.00    1.20
  -5  -3   0   -0.50    2.20
   5   3   0    1.20    1.30
   0   5  -3    0.20    1.00
   3   0  -5    0.50    1.20
   5  -3   0   -0.30    1.20
   5   3   0   -1.20    1.20
   0   5   3   -0.20    1.60
   0   5   3    1.00    1.30
   0   5  -3    0.80    1.60
   0  -5   3   -2.20    1.40
  -3  -1   5   60.99    4.20
   1  -5  -3   56.39    4.90
   3  -1  -5   59.69    4.40
   3  -1  -5   55.89    4.70
   5  -3  -1   67.49    5.20
  -1  -5   3   52.29    4.60
  -1   5  -3   59.09    4.40
  -1  -5   3   46.50    5.20
   1   5   3   61.79    4.80
  -5   3  -1   66.99    6.60
   5   3   1   59.29    4.80
  -3   1  -5   64.69    5.70
   3   1   5   54.99    5.50
  -1  -5   3   46.10    4.30
  -5  -3   1   53.19    4.40
  -5  -3   1   39.20    6.20
  -1   5  -3   57.79    5.10
   1  -5  -3   58.39    4.60
   5  -3  -1   63.89    4.40
   1   5   3   61.39    5.10
   5   3   1   60.09    4.60
  -3  -1   5   58.09    4.30
  -3  -1   5   48.40    5.90
  -5   3  -1   57.49    4.80
  -3  -1  -5   56.69    5.60
  -3   1   5   61.89    4.30
  -1   5   3   59.39    4.60
  -5  -3  -1   64.09    5.90
   5   3  -1   52.69    4.90
   3  -1   5   65.09    5.50
  -3   1   5   54.99    6.20
   3  -1   5   59.49    3.60
   3   1  -5   60.79    4.80
  -1   5   3   53.09    4.90
   1  -5   3   48.40    5.00
   1  -5   3   51.19    4.30
   3  -1   5   60.39    3.60
   5  -3   1   52.89    4.70
  -1  -5  -3   48.00    4.60
  -1  -5  -3   61.19    4.90
   1   5  -3   69.89    5.10
  -5   3   1   57.19    4.40
  -5   3   1   45.00    6.20
   5   3  -1   64.19    4.40
  -3   2  -5  219.58   14.80
   5  -3  -2  210.18   14.30
  -3  -2   5  197.48   13.50
  -2   5  -3  212.18   14.30
  -2   5  -3  212.28   13.80
   2   5   3  237.58   14.50
  -5   3  -2  237.88   14.80
   5   3   2  216.08   14.10
   3  -2  -5  213.68   13.70
   3  -2  -5  224.48   14.10
  -5  -3   2  233.68   13.60
  -5  -3   2  238.58   15.60
   2  -5  -3  217.48   14.30
   3   2   5  237.78   14.60
  -3  -2   5  233.58   15.30
   2   5   3  222.18   14.20
   5  -3  -2  227.58   13.60
  -2  -5   3  205.48   13.80
  -2  -5   3  220.28   14.20
  -3  -2   5  210.08   13.70
  -5   3  -2  214.28   14.10
   5   3   2  204.68   13.70
   2  -5   3  215.78   14.20
  -2  -5  -3  213.48   14.10
  -2  -5  -3  214.88   14.10
  -2   5   3  215.18   14.20
   3  -2   5  207.68   14.60
   3  -2   5  256.47   13.40
   3  -2   5  197.08   13.30
   2  -5   3  258.27   14.00
   5   3  -2  233.58   13.50
   5   3  -2  224.68   14.40
  -5  -3  -2  228.18   13.80
  -3   2   5  223.18   13.70
  -3   2   5  216.88   15.10
   2   5  -3  224.88   14.10
  -2   5   3  209.28   13.80
   3   2  -5  217.18   14.10
  -5   3   2  217.48   13.50
  -3  -2  -5  208.08   14.90
   2   5  -3  222.58   14.30
  -3  -2  -5  220.78   13.00
  -5   3   2  238.68   15.30
  -3  -2  -5  213.08   13.00
  -5  -3  -2  229.48   15.00
   5  -3   2  239.28   14.10
  -2   5   3  214.18   14.10
  -5  -3   3   31.40    2.60
  -5   3  -3   32.00    3.60
   3   5   3   23.90    3.50
  -5   3  -3   29.40    3.60
  -5   3  -3   24.30    3.80
   3  -5  -3   28.40    3.60
  -3  -3   5   20.20    4.00
   5   3   3   34.30    3.90
   5   3   3   26.30    2.90
  -5  -3   3   18.90    3.90
   5  -3  -3   35.40    3.00
  -3  -5   3   28.40    3.30
  -3  -5   3   29.30    3.70
   3   3   5   21.50    3.60
  -3   5  -3   31.40    3.90
   5  -3  -3   24.10    3.50
  -3  -3   5   30.00    3.00
   3  -3  -5   27.50    3.20
   3  -3  -5   25.20    3.30
  -3   5  -3   23.70    3.10
  -3   3  -5   29.80    4.20
   3  -5   3   26.10    3.30
   3   3  -5   29.10    3.00
   3   3  -5   20.60    3.20
  -3  -3  -5   26.70    4.10
   3  -3   5   29.90    4.20
  -3   3   5   23.30    2.90
   5  -3   3   24.20    2.90
  -5  -3  -3   30.20    2.90
  -5  -3  -3   21.80    3.90
   3  -3   5   20.30    2.60
  -3  -5  -3   27.90    3.50
  -3  -5  -3   27.50    3.60
  -3  -3  -5   26.50    2.40
  -3  -3  -5   27.80    2.50
   5   3  -3   27.80    2.60
   5   3  -3   39.00    4.00
  -3   5   3   22.20    3.20
  -3   5   3   31.30    3.40
  -3   5   3   27.50    3.60
   3  -5   3   30.00    3.50
  -5   3   3   22.10    2.50
  -5   3   3   23.80    4.00
   3   5  -3   23.80    3.20
   3   5  -3   27.40    3.60
  -3   3   5   26.90    4.30
  -3   4  -5  658.73   41.20
  -3   4  -5  662.13   41.30
   3   4   5  685.93   41.30
  -3  -4   5  784.82   42.10
   3  -4  -5  641.94   41.00
  -3   4  -5  706.23   41.30
  -4   5  -3  697.63   41.20
  -4   5  -3  629.04   40.80
   4   5   3  640.24   41.10
   5   3   4  685.93   41.30
  -4  -5   3  705.53   41.50
   4  -5  -3  636.84   41.20
   5  -3  -4  663.03   41.20
  -5   3  -4  693.83   40.60
  -5   3  -4  737.43   41.70
   5  -3  -4  779.12   40.40
  -5  -3   4  608.64   41.70
  -5  -3   4  737.53   40.10
  -4  -5  -3  645.64   41.20
   4  -5   3  586.44   40.70
  -3  -4  -5  695.13   40.30
  -3  -4  -5  683.63   41.60
   3  -4   5  665.03   40.60
   3   4  -5  702.03   41.10
   3   4  -5  696.33   40.60
  -3  -4  -5  708.53   40.30
  -5  -3  -4  689.93   40.20
  -5  -3  -4  689.83   40.40
  -5  -3  -4  703.73   41.80
   5  -3   4  678.63   41.50
  -4  -5  -3  658.53   40.80
  -5   3   4  671.33   40.20
  -5   3   4  665.33   41.90
  -4   5   3  689.73   40.70
   5  -3   4  744.73   40.50
   4   5  -3  728.13   40.70
   5   3  -4  685.83   40.10
   5   3  -4  693.63   41.20
  -3   4   5  712.23   40.70
  -3   4   5  661.73   41.70
   4   5  -3  678.63   41.20
  -4   5   3  690.43   41.40
  -4   0   5    0.50    0.80
   0  -5   4    1.10    1.80
   4   0   5    0.20    1.90
  -5  -4   0   -6.10    2.30
   5  -4   0    2.50    1.80
  -4   0   5   -0.50    0.80
   0   5  -4    1.30    1.30
   0  -5   4    1.80    1.40
   5   4   0   -0.80    1.40
   0   5   4   -1.20    1.60
   0   5   4   -0.70    1.40
  -4   0   5    0.50    2.50
   5   4   0    0.30    1.30
   4   0  -5    1.00    1.40
  -5   4   0    0.40    1.50
  -5   4   0   -2.10    2.10
   0   5  -4    1.00    1.80
  -4   0  -5   -1.60    2.10
   0  -5  -4   -0.10    1.40
   0  -5  -4   -0.50    1.40
  -1   5  -4    0.50    2.10
  -1  -5   4    4.70    2.30
   1   5   4    2.10    1.90
   4  -1  -5    0.50    1.50
  -5   4  -1    3.00    2.20
   5   4   1    5.10    1.80
   5   4   1    3.00    1.80
  -5   4  -1    0.00    1.50
   4   1   5    2.80    2.30
  -4  -1   5    2.90    1.00
  -4  -1   5    0.90    2.60
   5  -4  -1    2.50    1.80
  -4   1  -5    1.70    0.90
  -4   1  -5    3.70    2.40
  -1  -5   4    5.10    1.60
  -4  -1   5    3.00    1.00
   1  -5  -4    0.80    1.60
   1  -5  -4    1.50    1.60
  -5  -4   1    3.60    1.60
  -5  -4   1    0.70    2.40
  -1   5  -4    1.50    1.50
   4  -1  -5    1.20    1.10
   5  -4   1    2.70    1.60
   1  -5   4    4.80    1.80
   4   1  -5    1.80    1.60
  -5   4   1    0.80    1.40
  -5   4   1    1.10    2.40
   4  -1   5    1.30    0.70
   5   4  -1    0.70    1.30
   1   5  -4    2.20    2.00
  -4   1   5    3.90    1.10
  -4   1   5    3.30    2.70
   5   4  -1    1.50    1.70
  -1   5   4    2.20    1.70
  -1  -5  -4    1.30    1.50
  -1  -5  -4    4.90    1.80
  -4  -1  -5    3.00    2.30
   4  -1   5    4.70    2.20
   1  -5   4    6.20    2.10
  -5  -4  -1   -0.10    2.20
  -1   5   4    0.80    1.50
  -5  -4   2   50.09    4.10
  -5  -4   2   49.30    6.20
   2  -5  -4   47.10    4.80
  -2  -5   4   48.80    5.00
  -2   5  -4   47.20    4.50
   5  -4  -2   49.10    5.10
  -4  -2   5   53.99    3.70
  -4  -2   5   44.40    3.80
  -4  -2   5   49.90    5.90
  -5   4  -2   43.10    4.60
  -5   4  -2   42.00    5.00
   5   4   2   44.30    4.70
  -2   5  -4   57.99    5.40
   5  -4  -2   45.70    4.20
   4  -2  -5   46.30    3.90
   4  -2  -5   50.09    4.90
   5   4   2   40.70    4.30
   2   5   4   45.00    5.00
  -4   2  -5   51.39    3.80
  -4   2  -5   50.39    5.50
   4   2   5   51.99    5.40
   4   2  -5   43.60    4.80
  -5   4   2   55.59    4.20
  -4   2   5   39.10    5.50
  -4  -2  -5   49.70    3.20
  -4  -2  -5   47.50    3.30
  -4  -2  -5   48.60    5.60
  -4   2   5   54.79    3.90
   5   4  -2   55.29    4.20
   5   4  -2   48.50    5.00
  -2   5   4   52.09    4.50
  -2   5   4   54.09    5.10
   4  -2   5   50.39    5.60
   2  -5   4   51.69    4.70
  -5   4   2   55.49    5.90
   2   5  -4   50.39    4.50
   2   5  -4   44.70    4.90
  -5  -4  -2   47.60    5.30
   5  -4   2   41.50    4.50
   4  -2   5   54.59    3.60
   2  -5   4   40.50    4.60
  -2  -5  -4   51.59    4.50
  -2  -5  -4   41.70    4.70
  -3  -5   4 1013.30   58.39
  -4  -3   5 1018.60   58.99
   4   3   5 1002.10   58.39
  -5   4  -3  943.01   57.99
   5  -4  -3 1008.30   57.49
   5  -4  -3  967.00   58.19
  -4  -3   5  996.90   57.19
   4  -3  -5 1022.90   57.49
   4  -3  -5  948.11   58.09
  -5  -4   3 1025.60   58.89
  -3   5  -4  947.91   58.19
  -4   3  -5 1000.30   57.39
  -4   3  -5  962.60   58.49
  -5   4  -3 1015.80   58.29
  -5  -4   3  966.20   57.29
  -3   5  -4  997.50   57.99
   3   5   4  969.60   58.19
   5   4   3  935.21   58.09
   3  -5  -4  957.50   58.09
  -4  -3  -5  992.20   56.89
  -5   4   3  952.20   58.59
   5   4  -3  967.40   57.29
   5   4  -3 1007.00   58.29
  -3   5   4  954.40   57.69
  -3   5   4  949.90   58.29
  -4   3   5 1047.30   59.19
   4   3  -5  989.20   58.19
  -5   4   3  955.60   57.39
   3   5  -4  959.70   57.69
   3   5  -4  953.30   58.09
  -3  -5  -4 1007.70   57.69
  -3  -5  -4  924.11   58.09
   3  -5   4  919.51   57.79
  -4  -3  -5 1029.90   57.09
   4   3  -5  972.80   57.19
  -4   3   5  932.71   57.29
  -5  -4  -3  982.30   57.69
  -5  -4  -3  968.10   58.49
   5  -4   3 1023.90   57.79
  -4  -3  -5  942.41   58.59
   4  -3   5  935.01   58.49
   4  -3   5 1143.89   57.39
  -4  -5   4    9.60    3.10
  -4   5  -4   10.60    2.90
  -4   5  -4    8.90    2.50
   4   5   4    7.10    2.70
   4  -5  -4    9.80    2.70
  -5  -4   4   10.40    1.90
  -5  -4   4   10.80    3.30
  -4   4  -5   12.40    3.10
   4   4   5    6.80    2.70
  -4   4  -5   10.30    2.90
  -4  -4   5   11.30    2.30
  -4  -4   5    9.30    3.40
  -5   4  -4    5.80    2.80
   5  -4  -4    8.60    2.50
  -5   4  -4   11.00    2.80
   5  -4  -4   12.20    2.20
   4  -4  -5   10.20    2.60
   5   4   4   12.00    2.80
  -5  -4  -4    6.00    2.90
  -4  -4  -5   14.00    2.10
   5  -4   4   10.40    2.10
  -5   4   4   10.80    3.70
  -4  -4  -5    7.50    2.90
  -4  -4  -5   12.20    1.90
  -4   4   5   10.60    2.20
  -4   4   5    6.60    3.10
   4  -4   5   10.10    2.00
  -5  -4  -4   13.50    2.00
  -5  -4  -4    8.20    2.10
   4   4  -5   10.40    2.20
   4   4  -5   12.20    2.80
  -5   4   4   12.20    2.10
   5   4  -4   10.20    1.90
   5   4  -4   10.60    2.70
  -4   5   4    5.50    2.10
  -4   5   4   13.90    3.50
  -4  -5  -4    9.40    2.40
  -4  -5  -4    9.50    3.00
   4  -5   4    5.40    2.10
   4   5  -4   10.20    2.30
   4   5  -4   11.70    2.70
  -5  -5   0   -2.20    2.40
   0  -5   5    0.20    1.90
   0  -5  -5    3.10    1.70
   0  -5  -5    1.20    1.80
   5  -5   0   -0.80    1.60
  -5   0   5   -1.20    0.50
  -5   0   5   -0.10    0.60
  -5   0   5   -0.80    2.60
  -5   0  -5    0.00    0.60
  -5   0  -5   -2.10    2.40
   5   0   5   -1.40    2.00
   5   0   5    0.00    0.60
   5   0  -5   -0.80    1.60
  -5   5   0   -0.40    1.80
  -5   5   0   -1.60    2.20
   0   5   5   -0.50    1.90
   0   5  -5    4.80    2.10
   0   5  -5    1.60    1.80
   5   5   0    1.20    1.80
   5   5   0   -0.80    1.60
   5   5   1 1029.40   60.29
  -1  -5   5  970.00   60.49
   5   1   5 1011.20   60.79
  -1   5  -5 1040.20   60.59
  -1   5  -5 1099.89   60.39
   1  -5  -5 1062.89   60.39
   1  -5  -5 1016.20   60.49
  -5   5  -1 1060.29   60.49
   5  -5  -1 1122.39   60.79
  -5  -1   5 1035.70   58.99
  -5  -1   5 1127.49   59.09
  -5  -1   5 1030.50   61.59
  -5   1  -5  964.80   59.19
  -5   1  -5 1039.50   61.19
   5   5   1 1011.10   60.29
  -5   5  -1 1014.20   60.29
   5  -1  -5  988.40   59.19
   5  -1  -5 1008.80   60.49
   1   5   5 1000.00   60.59
  -5   1   5  984.40   59.09
  -5  -1  -5  953.40   58.99
  -5  -1  -5  958.00   61.09
  -1  -5  -5 1031.20   60.09
  -5   1   5 1023.20   61.59
  -5   5   1 1042.30   60.09
   5  -1   5  967.30   59.19
   5  -5   1 1028.40   60.49
  -1   5   5 1035.70   60.39
  -1  -5  -5 1039.70   60.59
   1  -5   5  991.70   60.29
   5   1  -5  996.40   60.49
   1   5  -5 1043.20   60.39
   1   5  -5  970.40   60.29
   5  -1   5 1009.60   60.89
  -5  -5  -1 1086.59   60.79
   5   5  -1 1061.29   60.09
   5   5  -1 1024.80   60.49
  -5  -5   2   44.70    6.30
   5   5   2   50.19    5.20
  -2  -5   5   51.69    5.60
  -5   5  -2   53.39    5.30
   5   2   5   55.69    5.80
  -2   5  -5   53.29    5.60
   2  -5  -5   48.10    5.10
   2  -5  -5   44.10    5.20
  -5   5  -2   49.90    5.30
   5  -5  -2   46.90    5.30
  -5  -2   5   59.29    3.80
  -5  -2   5   56.49    3.80
  -5  -2   5   54.09    6.70
   2   5   5   50.69    5.60
  -5   2  -5   51.39    4.10
  -5   2  -5   55.59    6.10
   5  -2  -5   49.20    5.20
  -2   5  -5   49.99    5.00
   5  -2  -5   48.20    3.90
   5  -2   5   46.40    5.70
  -5   2   5   53.99    3.90
  -5   2   5   61.19    6.90
  -5  -2  -5   53.49    3.70
  -5  -2  -5   41.50    5.80
  -2  -5  -5   47.30    5.30
   5   2  -5   45.20    5.20
  -5   5   2   55.29    4.80
  -5   5   2   54.09    6.10
   5  -5   2   53.79    5.30
  -2  -5  -5   53.99    4.60
  -2   5   5   47.50    5.00
   2  -5   5   56.89    5.00
   5  -2   5   54.89    3.90
  -5  -2  -5   60.19    3.60
   2   5  -5   59.19    5.40
   2   5  -5   54.39    5.50
  -5  -5  -2   52.79    5.70
   5   5  -2   44.40    4.60
   5   5  -2   57.79    5.70
  -5  -5   3  568.14   33.70
  -5   3  -5  553.34   32.00
   5   5   3  500.75   32.70
  -3  -5   5  553.24   33.30
   5   3   5  546.75   33.10
  -3   5  -5  497.55   32.60
  -3   5  -5  574.54   33.10
   3  -5  -5  519.85   32.70
   3   5   5  511.65   32.90
   5  -5  -3  497.75   32.90
  -5  -3   5  521.45   31.60
  -5  -3   5  539.35   33.80
   5  -3  -5  551.84   33.00
   5  -3  -5  534.95   31.90
  -5   5  -3  551.74   32.80
  -5   5  -3  521.65   32.70
  -5   3  -5  503.25   33.20
   5  -3   5  536.85   33.30
  -3  -5  -5  538.95   32.20
  -5   3   5  562.34   31.80
  -3  -5  -5  522.45   33.10
  -5  -5  -3  572.74   32.60
   5  -3   5  535.85   31.80
  -5  -3  -5  553.94   31.60
   5   3  -5  512.55   31.60
   5   3  -5  546.25   32.90
  -5   5   3  526.75   32.20
  -5   5   3  571.44   33.40
  -5   3   5  550.74   33.90
  -5  -3  -5  532.85   33.50
  -3   5   5  508.35   32.30
  -3   5   5  547.75   33.30
   3  -5   5  527.75   32.40
  -5  -3  -5  570.74   31.70
   5  -5   3  531.65   32.50
   3   5  -5  532.25   32.30
   3   5  -5  537.35   32.80
  -5  -5  -3  550.24   33.20
   5   5  -3  557.94   32.10
   5   5  -3  514.05   32.80
  -5  -5   4   46.00    5.90
  -5   5  -4   62.49    5.70
   5  -4  -5   46.00    5.30
  -4  -5   5   49.50    6.00
  -4   5  -5   43.90    5.50
  -4   5  -5   53.69    5.70
   4   5   5   65.09    6.20
   4  -5  -5   44.00    5.20
  -5   4  -5   39.50    5.50
   5  -5  -4   46.70    5.50
  -5  -4   5   50.59    4.10
  -5  -4   5   49.70    6.40
   5   5   4   49.20    5.50
   5   4   5   49.30    5.60
  -5   5  -4   57.89    5.70
   5  -5   4   45.10    4.70
   5  -4   5   41.40    4.30
  -5  -5  -4   50.29    5.70
  -5  -4  -5   51.69    6.30
  -5   4   5   43.30    6.20
  -5  -4  -5   42.80    3.80
  -5  -4  -5   39.70    4.10
   5   4  -5   52.59    4.20
   5   4  -5   53.89    5.60
  -5   5   4   51.99    4.50
  -5   5   4   44.10    5.90
  -5   4   5   44.30    4.10
  -5  -5  -4   47.70    4.80
  -4   5   5   47.60    4.80
  -4   5   5   42.00    5.90
  -4  -5  -5   47.40    4.50
  -4  -5  -5   41.30    5.40
   4  -5   5   41.00    4.50
   4   5  -5   48.50    4.70
   4   5  -5   46.20    5.30
   5  -4   5   40.70    5.60
   5   5  -4   53.39    4.40
   5   5  -4   57.89    5.80
  -5  -5   5  408.56   25.50
  -5   5  -5  392.06   24.90
   5   5   5  379.76   24.90
   5  -5  -5  392.76   24.80
  -5   5  -5  380.26   24.80
  -5   5   5  376.36   25.30
  -5   5   5  405.56   24.00
  -5  -5  -5  392.26   23.90
  -5  -5  -5  397.06   25.20
   5   5  -5  400.66   23.80
   5   5  -5  366.16   24.70
   0  -6   0 6663.73  384.26
   0   0   6 6553.24  385.56
   0   0   6 6635.84  384.26
   0   0  -6 6668.83  385.16
   0   0  -6 6904.11  386.86
   6   0   0 6563.04  384.06
   6   0   0 7080.89  384.46
   6   0   0 6319.27  383.86
   0   6   0 6621.54  384.06
  -1  -6   0    0.50    0.70
   1  -6   0    0.20    1.70
   0  -1   6   -0.40    1.50
   0  -1   6   -0.50    0.80
   0  -1  -6    0.20    0.90
   0  -1  -6    2.40    2.00
  -6   0   1    3.30    3.40
  -6   0  -1   -7.50    2.80
   6   0   1   -1.20    1.20
   6   0   1   -0.30    1.30
   6   0  -1    0.70    0.90
   6   0  -1   -0.60    0.80
   6   0  -1    0.40    1.60
   0   1   6   -2.20    1.40
   0   1   6    1.10    0.90
   0   1  -6   -0.60    1.00
   0   1  -6    1.40    1.90
  -1   6   0   -1.20    1.60
   1   6   0    1.80    1.80
   1   6   0   -0.70    0.70
  -1  -6   0   -1.20    1.70
  -2   6   0  715.13   43.40
  -2   6   0  732.93   42.20
   0   2  -6  663.13   43.70
   2   6   0  763.52   43.50
   2   6   0  724.63   42.70
   0   2   6  725.23   43.40
   0   2   6  727.13   42.70
   0   2  -6  716.63   42.80
   6   0  -2  738.53   42.00
   6   0  -2  759.52   43.50
  -2   6   0  678.83   42.20
   6   0   2  730.83   42.90
  -6   0  -2  766.92   42.90
  -6   0  -2  727.33   44.10
   6   0   2  709.93   43.20
  -2  -6   0  733.43   43.60
  -2  -6   0  732.43   42.60
   2  -6   0  764.72   43.70
   0  -2   6  730.03   43.50
   0  -2   6  729.63   42.80
   0  -2  -6  726.03   42.70
   0  -2  -6  701.63   43.80
  -6   0   2  790.82   45.10
   0  -3   6   -2.10    1.60
   0  -3  -6   -0.20    1.00
   0  -3  -6    0.70    1.90
   0   3   6   -1.20    1.00
   6   0   3    0.10    1.90
   6   0   3    0.30    1.00
   6   0  -3    0.20    1.50
  -6   0   3   -2.20    2.40
  -6   0  -3    0.10    1.00
  -6   0  -3   -1.20    2.50
   0   3  -6   -0.10    1.40
   0   3  -6    1.60    2.00
  -3   6   0   -2.40    1.80
   0   3   6    0.20    1.60
   3   6   0    1.30    1.80
   3   6   0    0.70    1.60
   3  -6   0   -0.80    1.60
   3  -6   0    0.70    1.30
  -3   6   0    0.20    1.30
  -3  -6   0   -0.90    1.40
  -3  -6   0    2.20    2.10
   4   6   0  189.88   12.60
   6   0  -4  182.58   12.80
   0   4   6  181.58   12.80
   0  -4   6  180.78   12.50
   0  -4  -6  194.48   12.20
   0  -4  -6  205.78   13.30
  -6   0  -4  174.48   13.50
   6   0   4  194.28   13.10
   6   0   4  190.68   11.70
  -6   0   4  189.68   14.00
  -4  -6   0  188.98   13.10
  -4  -6   0  209.38   12.90
   4  -6   0  177.48   12.80
   4  -6   0  200.08   12.50
   0   4  -6  198.08   12.80
   0   4  -6  160.38   12.70
  -4   6   0  178.38   12.60
  -6   0  -4  198.58   11.70
  -4   6   0  190.08   12.50
   4   6   0  198.38   13.30
   6   0  -5   -0.20    1.80
   6   0   5   -1.90    2.10
   5  -6   0   -0.80    1.90
   0  -5   6   -1.00    1.90
  -6   0  -5    0.60    0.90
  -6   0  -5    2.20    2.90
   0  -5  -6   -1.30    1.40
  -5   6   0   -1.60    1.80
  -5   6   0   -3.20    1.90
   5   6   0    1.10    2.00
   5   6   0    2.00    2.00
   0   5  -6    2.90    2.30
   0   5   6    0.30    2.00
   0  -5  -6    2.00    2.00
  -6   0   5    4.00    3.30
   6   0   5    0.90    0.90
  -5  -6   0    0.10    2.30
   0   5  -6    2.20    1.90
   6   1   0  935.11   54.59
   1   0  -6  887.61   54.69
   6  -1   0  911.41   54.59
   6  -1   0  943.71   54.69
  -1   0   6  923.11   55.09
  -1   0   6  959.10   54.79
  -6  -1   0  956.00   54.69
   1   0   6  982.90   55.49
  -1   0  -6  953.70   54.29
   0  -6   1  920.11   55.49
   0  -6  -1  917.01   55.39
   1   0  -6  937.11   55.79
   6   1   0  915.31   55.09
  -1   0  -6  917.71   55.79
   1   0   6  954.60   54.29
   0   6  -1  987.60   55.39
   6  -1   0  950.80   55.19
   0   6   1  930.91   55.29
   0   6   1  907.81   54.09
  -1  -6   1   23.70    2.50
  -6   1  -1   28.10    5.00
  -1  -6   1   26.10    3.80
  -1  -6   1   32.10    2.20
   6  -1  -1   32.20    2.70
  -6  -1   1   31.60    2.50
  -6  -1   1   21.70    5.30
   1   1   6   29.00    2.40
   6  -1  -1   20.70    3.20
  -1  -1   6   25.70    3.20
   1   6   1   14.60    3.20
   6   1   1   30.20    3.30
  -1  -1   6   29.80    3.00
   1   1   6   35.00    3.90
   1   6   1   24.60    3.60
   1  -1  -6   27.90    2.90
   1  -1  -6   24.60    3.90
  -1   1  -6   27.40    2.50
  -1   6  -1   30.80    3.70
   1  -6  -1   23.50    3.50
   6  -1  -1   30.30    2.50
  -1   1  -6   30.80    4.10
   6   1   1   29.10    3.20
  -6  -1  -1   23.20    4.90
  -1   1   6   29.40    3.30
   1   6  -1   32.40    3.70
   6  -1   1   25.60    3.20
   6  -1   1   32.00    3.20
  -1  -6  -1   27.10    2.40
   1  -1   6   33.10    2.50
  -1  -1  -6   28.70    2.30
  -1   6   1   25.00    2.30
   6   1  -1   25.70    2.40
   1  -1   6   29.90    3.80
  -1  -1  -6   37.10    4.40
   1   1  -6   24.00    2.80
   1   1  -6   18.50    3.50
   6  -1   1   27.00    3.10
  -1  -6  -1   24.60    3.60
  -1   6   1   25.50    3.50
  -1   6   1   23.20    2.00
  -6   1   1   20.60    5.00
   6   1  -1   28.80    3.50
   1  -6   1   34.70    4.00
  -1   1   6   28.30    3.00
  -6  -1  -1   25.80    3.10
  -1   2  -6 2504.95  158.68
   1   2   6 2683.53  158.58
   1   2   6 2967.80  157.58
  -6  -1   2 2801.62  159.88
   2   6   1 2818.12  158.58
   1  -2  -6 2756.82  157.98
   1  -2  -6 2623.24  158.88
  -1  -2   6 2753.02  158.38
  -2  -6   1 2702.73  158.68
   6  -1  -2 2820.12  157.28
  -6   1  -2 2737.13  159.08
   6  -1  -2 2883.81  158.58
   6   1   2 2664.03  157.88
  -6   1  -2 2639.24  158.28
  -2   6  -1 2684.43  158.48
   6  -1  -2 2900.01  157.28
   6   1   2 2577.64  158.18
   2  -6  -1 2737.63  158.68
  -1  -2  -6 2710.53  157.48
  -1  -2  -6 2731.23  158.98
  -6   1   2 2920.01  159.88
   1  -2   6 2726.33  157.68
  -2   6   1 2631.94  158.38
   1   2  -6 2663.73  157.98
  -6  -1  -2 2728.13  157.88
  -6  -1  -2 2979.30  159.38
   1   2  -6 2892.41  158.98
  -2  -6  -1 2640.14  158.58
  -2  -6  -1 2736.43  157.78
   2  -6   1 2603.64  158.58
  -2   6   1 2633.24  157.38
   2   6  -1 2900.51  157.88
  -2   6   1 2540.55  157.68
   6   1  -2 2578.44  158.38
   6  -1   2 2548.55  158.28
   6  -1   2 2883.91  158.08
   2   6  -1 2709.93  158.38
   1  -2   6 2754.92  158.78
   2  -6   1 2847.32  157.38
  -1   2   6 2656.63  158.28
  -1   2   6 2796.92  157.98
  -6   1  -3    1.80    1.20
   6   1   3    1.90    1.80
  -3   6  -1    4.00    2.20
  -6   1  -3    0.70    2.90
   1   3   6    1.20    1.20
   1  -3  -6    2.50    1.50
   6  -1  -3    3.10    1.90
  -6  -1   3    1.10    2.80
   1  -3  -6    3.30    2.20
   3   6   1    1.50    1.80
   3   6   1    5.00    2.60
  -3   6  -1    5.40    1.50
   3  -6  -1    4.20    2.10
  -1   3  -6    2.40    2.10
  -3  -6   1    3.30    2.30
   1   3   6    1.10    2.00
  -3  -6   1    0.60    2.00
   6   1   3    3.00    1.30
   1  -3   6    3.40    1.40
  -6  -1  -3    4.30    2.80
   1  -3   6    4.70    2.40
   1  -3   6    3.10    1.60
   3   6  -1    3.00    1.90
  -1  -3  -6    0.60    2.00
   3  -6   1    3.10    1.60
   6  -1   3    4.50    2.20
   1   3  -6    2.80    1.60
   6   1  -3    2.90    1.90
   3   6  -1    3.10    1.80
   1   3  -6    5.70    2.40
  -3  -6  -1    6.00    2.30
  -3  -6  -1    6.50    2.00
  -1   3   6    7.50    2.20
   6  -1   3    2.50    1.30
  -3   6   1    3.40    2.00
  -1  -3  -6    5.10    1.30
  -3   6   1    2.20    2.10
  -6   1   3    3.40    2.90
   3  -6   1    6.30    2.20
  -6  -1  -3    4.80    1.30
  -6   1  -4    0.40    2.70
  -6  -1   4    4.60    3.00
  -4  -6   1    3.20    2.50
  -6   1  -4    3.60    1.30
   1  -4  -6    3.00    1.60
   1   4   6    4.60    2.30
   6   1   4    4.70    1.30
   4  -6  -1    3.80    2.10
   6  -1  -4    5.80    2.10
   4  -6  -1    7.20    2.10
  -1   4  -6    2.70    2.20
  -4   6  -1    7.00    2.00
   6   1   4    4.70    2.30
  -1   4  -6    2.80    2.20
   4   6   1    4.90    2.20
   1   4   6    4.40    1.60
  -4   6  -1    4.80    2.40
   1  -4  -6    4.70    2.40
   1  -4   6    3.50    1.80
  -1  -4  -6    6.50    1.60
   6  -1   4    5.70    1.40
   6  -1   4    4.60    2.50
  -6  -1  -4    1.50    1.00
  -6   1   4    5.50    3.10
  -4  -6  -1    1.80    2.30
  -4  -6  -1    2.40    2.10
   4  -6   1    0.40    2.00
   4  -6   1    2.70    1.90
   6   1  -4    6.30    2.20
  -1  -4  -6    4.60    2.60
   4   6  -1    3.20    1.90
   1   4  -6    2.90    2.00
  -1   4   6    3.20    2.00
   1   4  -6    5.30    2.20
  -4   6   1    4.30    2.30
  -4   6   1    2.30    2.40
   4   6  -1    4.60    2.20
   4   6  -1    5.50    2.40
   1   4  -6    7.20    2.20
  -6  -1  -4    5.20    2.90
   1   5   6   -1.20    2.00
  -6  -1   5    2.20    3.00
   1  -5  -6    1.80    1.80
  -1   5  -6   -0.30    2.10
  -5  -6   1    1.40    2.90
  -5   6  -1    0.90    2.10
   5   6   1    0.80    2.20
   1  -5  -6   -2.20    1.90
   6  -1  -5    0.20    1.80
   6   1   5    0.00    2.50
  -6   1  -5    0.70    1.10
   5  -6  -1    1.30    2.00
  -1   5  -6    2.60    2.40
   6   1   5    1.90    0.90
  -6   1  -5    1.70    2.80
  -5   6  -1   -1.00    2.00
   1  -5   6    0.00    2.00
  -5   6   1    0.00    2.10
   5  -6   1    5.30    2.20
   1   5  -6   -0.70    2.10
  -6  -1  -5    0.40    0.80
  -6  -1  -5    1.90    2.90
   6  -1   5    5.90    2.80
  -5   6   1    0.60    2.80
   5   6  -1   -0.40    2.00
  -1  -5  -6   -0.10    2.00
  -5  -6  -1    0.20    2.20
  -5  -6  -1   -2.00    2.10
   6   1  -5    0.10    1.90
  -1   5   6   -3.50    1.60
  -1  -5  -6   -2.20    1.30
   1   5  -6    0.30    1.90
  -6   1   5    2.90    3.20
   5   6  -1    1.60    2.00
   6  -1   5    1.30    0.90
   2   0  -6    7.00    2.70
   2   0   6    8.60    0.90
   2   0   6    7.20    0.90
   2   0  -6    7.30    1.90
   0  -6  -2    7.00    1.40
  -6  -2   0    7.70    1.70
  -6   2   0    9.10    3.50
   6  -2   0    9.10    1.70
   6  -2   0   10.80    2.20
   0   6   2    9.20    2.40
   0   6   2    6.90    1.50
   0   6  -2    7.10    2.20
   0  -6  -2    6.30    2.10
   6   2   0    7.60    1.70
   2   0  -6    6.00    1.80
  -6  -2   0    5.50    3.40
   0  -6   2    7.10    1.20
   0  -6   2    7.50    1.30
  -2   0   6    5.50    1.80
   6   2   0    7.10    1.90
   2   0   6    7.80    2.40
   0  -6   2    6.90    2.40
  -2   0  -6    9.30    2.80
   2   1   6  363.96   22.80
   1   6   2  382.76   21.90
  -6  -2   1  374.96   21.70
  -1   6  -2  375.46   22.70
   6  -2  -1  371.86   21.70
   6  -2  -1  374.56   22.60
  -2  -1   6  364.56   22.00
  -6  -2   1  281.97   23.90
   2  -1  -6  359.16   22.10
  -1  -6   2  364.36   22.70
  -6   2  -1  352.36   23.50
   2   1   6  339.67   21.10
   1  -6  -2  368.36   22.70
  -2  -1   6  358.46   22.10
  -2   1  -6  365.36   23.20
  -1  -6   2  379.96   21.70
  -1   6  -2  330.17   21.30
   2  -1  -6  373.96   22.20
   6   2   1  358.86   22.20
  -1  -6   2  361.66   21.50
   2  -1  -6  379.16   23.20
   6   2   1  404.46   22.20
   6  -2   1  357.76   22.30
  -1   6   2  373.76   22.60
   6   2  -1  351.86   21.60
  -6  -2  -1  360.66   23.70
   2  -1   6  374.96   21.40
   6  -2   1  399.96   22.40
  -2   1   6  358.56   22.10
  -1  -6  -2  360.26   21.70
   1  -6   2  364.26   22.70
   1  -6   2  386.16   21.50
   2   1  -6  362.36   22.20
   2   1  -6  355.96   23.10
   6   2  -1  353.56   22.40
  -1  -6  -2  352.16   22.60
  -1   6   2  380.16   21.60
   2  -1   6  382.46   23.00
   2  -1   6  381.56   21.30
  -6   2   1  294.37   23.70
  -2  -1  -6  361.06   21.10
  -1   6   2  367.06   21.80
  -6   2   1  369.36   21.70
  -6  -2  -1  346.97   22.10
  -2  -1  -6  356.36   23.10
   1   6  -2  348.47   22.40
   2   6   2 1032.60   60.09
   6  -2  -2 1070.89   60.19
  -2   6  -2 1079.99   59.09
   2  -2  -6 1019.80   60.49
   6  -2  -2  997.00   58.89
  -2  -6   2 1007.40   60.29
   2   6   2 1031.60   59.79
  -2  -6   2 1108.79   59.69
   6   2   2  958.90   59.69
   2   2   6  973.10   60.09
   2   2   6 1013.80   58.79
   2  -2  -6 1064.19   59.69
   2  -6  -2 1010.90   60.09
  -6  -2   2 1072.49   61.69
  -6   2  -2 1044.20   60.59
  -2  -2   6  986.10   59.69
  -2   2  -6  954.00   60.29
   6   2   2 1050.99   59.49
  -2   6  -2 1016.00   60.09
  -2  -6   2 1023.10   59.29
  -2  -2  -6 1025.10   60.59
   2  -6   2  991.60   59.99
  -2   6   2  951.40   59.09
   6  -2   2  973.90   59.89
   2  -2   6 1002.60   60.29
   6   2  -2  991.60   58.79
   6   2  -2  981.70   59.99
  -2   6   2  989.50   59.89
  -6   2   2 1100.49   61.49
  -6  -2  -2 1020.90   60.69
  -2   2   6 1000.80   59.59
  -2  -2  -6  996.20   58.69
   2   6  -2 1032.50   59.89
   2  -2   6  967.60   58.99
   2  -2   6 1060.39   58.99
  -2  -6  -2 1061.69   59.49
  -6   2   2  967.20   58.89
   2   2  -6 1018.10   59.69
   2   2  -6  974.50   60.39
  -2   6   2 1021.20   59.39
  -2  -6  -2 1006.80   59.99
   6  -2   2 1051.59   59.59
  -3  -6   2   15.30    3.30
  -3   6  -2   17.80    2.40
   3   6   2   18.50    3.20
   3   6   2   16.50    3.50
  -6   2  -3   22.70    2.70
  -6   2  -3   19.90    3.70
   6   2   3   18.70    3.10
   3  -6  -2   22.80    3.50
   6   2   3   19.20    2.40
  -3  -6   2   19.40    3.40
  -6  -2   3   22.20    4.40
   2   3   6   22.50    3.50
   2  -3  -6   18.90    3.50
   2   3   6   21.50    2.30
   6  -2  -3   20.50    2.00
  -3   6  -2   19.70    3.30
   2  -3  -6   20.40    2.80
  -6  -2   3   19.10    1.70
   6  -2  -3   17.20    3.10
  -2   3  -6   13.90    3.30
  -6   2   3   18.50    1.90
   3   6  -2   24.70    3.20
  -2   3   6   24.40    3.20
  -3  -6  -2   24.40    3.60
  -3  -6  -2   20.60    3.00
   3   6  -2   24.80    3.20
   6  -2   3   19.70    3.40
   6  -2   3   21.90    2.70
  -6   2   3   15.70    4.20
   6   2  -3   20.10    1.70
   6   2  -3   23.00    3.40
  -3   6   2   19.50    2.50
  -3   6   2   21.00    3.10
   2   3  -6   19.10    2.90
   3  -6   2   17.40    3.00
  -6  -2  -3   23.30    2.50
  -6  -2  -3   19.50    3.90
   2  -3   6   27.40    4.00
   2  -3   6   19.10    2.30
   2  -3   6   19.40    2.50
   3  -6   2   10.30    2.80
  -2  -3  -6   21.50    3.70
  -3   6   2   16.40    3.10
  -2  -3  -6   22.90    2.20
   2   3  -6   21.00    3.50
  -4   6  -2    1.90    2.10
   2   4   6   -1.10    1.20
  -2   4  -6    2.90    2.30
  -6   2  -4   -0.80    1.20
  -6   2  -4   -0.70    2.70
   2   4   6   -1.70    1.90
   4   6   2    3.40    2.20
  -4  -6   2   -1.20    2.50
   6  -2  -4    0.70    0.90
   6  -2  -4   -0.80    1.70
   2  -4  -6    0.60    1.70
   2  -4  -6    0.30    1.90
  -6  -2   4   -0.20    0.50
  -4   6  -2    2.40    1.80
  -6  -2   4   -2.20    2.60
  -2   4  -6    0.40    2.10
   4  -6  -2   -0.60    1.80
   6   2   4    1.80    1.20
   6   2   4   -0.40    2.10
   4  -6   2    2.70    2.30
   6   2  -4    2.10    1.90
   4  -6   2    1.10    1.80
  -4  -6  -2   -1.20    1.90
  -6   2   4    0.90    0.80
  -6   2   4   -0.20    2.70
  -6  -2  -4    1.40    2.70
   6  -2   4   -1.60    1.90
   6  -2   4   -0.80    1.10
  -2  -4  -6    0.40    2.40
  -6  -2  -4   -0.30    1.00
   2   4  -6    0.30    1.70
   4   6  -2    0.00    2.00
  -4  -6  -2    0.00    2.00
   2  -4   6    3.20    1.80
  -2   4   6   -0.70    1.80
   2   4  -6    0.20    1.70
  -4   6   2    0.60    2.00
  -4   6   2   -0.30    1.30
  -4   6   2    3.00    2.20
  -2  -4  -6    0.10    1.20
   4   6  -2    2.90    1.80
  -6   2  -5   21.10    4.40
  -5  -6   2   25.50    5.00
  -2   5  -6   26.40    4.00
   2   5   6   31.70    4.40
  -2   5  -6   31.50    4.40
   5   6   2   24.40    3.80
   2  -5  -6   27.00    4.00
   6   2   5   23.50    4.10
  -5   6  -2   30.20    4.00
  -5   6  -2   24.80    4.20
  -6   2  -5   31.00    3.00
  -6  -2   5   27.80    2.10
  -6  -2   5   30.50    2.10
  -6  -2   5   28.80    5.40
   6  -2  -5   29.10    2.50
   5  -6  -2   29.00    4.20
  -2  -5   6   23.10    4.40
   2  -5  -6   26.70    3.90
   6  -2  -5   28.60    4.10
  -5   6   2   32.90    3.90
  -2  -5  -6   22.90    3.10
   2   5  -6   31.40    4.10
   6   2  -5   27.90    4.10
  -2   5   6   29.70    3.90
   5  -6   2   26.40    3.80
  -6  -2  -5   22.10    4.50
   6  -2   5   27.80    4.40
   2   5  -6   30.60    4.00
   6  -2   5   24.50    2.70
  -5  -6  -2   28.40    4.40
  -5   6   2   28.00    4.70
   5   6  -2   31.10    4.30
  -6   2   5   27.80    5.50
  -5  -6  -2   22.70    4.00
   2  -5   6   28.20    3.70
  -6   2   5   32.30    2.40
   5   6  -2   28.20    3.70
  -2  -5  -6   27.30    4.40
  -6  -2  -5   29.40    2.50
   6  -3   0   -0.40    1.60
  -6  -3   0   -0.60    2.80
   0   6   3    2.30    2.00
   0   6   3    5.60    1.60
  -6  -3   0    5.90    1.60
  -3   0   6    0.70    2.50
   3   0  -6    1.10    1.60
  -6   3   0    3.30    1.70
   0  -6  -3    1.50    1.30
   6   3   0   -1.40    1.30
  -6   3   0   -2.50    2.80
   6   3   0    1.30    1.50
   6  -3   0    1.70    1.50
  -3   0   6    3.00    1.40
   0  -6   3   -0.30    1.80
  -3   0  -6    0.80    2.30
   3   0   6    1.30    2.10
   0  -6   3    0.70    1.10
   0  -6  -3    0.40    1.70
   0   6  -3    0.70    1.80
   6   3   1   89.89    7.00
  -1  -6   3   97.59    7.70
   1  -6  -3   96.19    7.40
  -1   6  -3  106.09    7.60
   1   6   3   94.79    7.50
   1   6   3   99.39    7.00
   3   1   6  101.79    7.80
  -6   3  -1  102.19    7.10
  -6   3  -1  106.39    8.70
   6   3   1  112.39    7.20
   6  -3  -1   98.79    6.70
   6  -3  -1   90.79    7.30
  -3   1  -6   86.19    7.90
   3  -1  -6   92.39    6.70
   3  -1  -6   95.69    7.00
  -6  -3   1   95.59    6.60
  -3  -1   6   96.99    6.60
  -1   6  -3   91.69    6.50
  -1  -6   3  104.99    6.70
   1  -6  -3   94.59    6.70
  -3  -1   6   85.69    8.30
  -6  -3   1   67.49    8.80
  -3  -1   6   92.49    6.70
  -1  -6   3   92.79    6.90
   3   1  -6   93.09    7.10
   3  -1   6   94.69    5.80
  -1  -6  -3   85.99    6.70
  -1   6   3   97.59    7.50
  -1   6   3   96.69    6.70
   6  -3   1   86.99    7.10
   6   3  -1   91.49    7.30
  -6   3   1   95.19    6.70
   3  -1   6  103.29    5.80
  -6  -3  -1   93.59    8.60
  -1  -6  -3   99.39    7.40
  -3   1   6  115.69    6.90
   3  -1   6   86.39    7.60
   1   6  -3  106.59    7.50
  -6   3   1   64.59    8.70
   1  -6   3  119.59    6.80
  -3  -1  -6   93.89    8.10
   6   3  -1   96.99    6.60
   1  -6   3  110.29    7.70
   6   3   2    1.40    1.90
  -2   6  -3    1.10    2.00
  -2   6  -3    3.60    1.30
  -2  -6   3    1.10    1.70
   2   6   3    2.60    2.00
  -3  -2   6    3.00    2.70
   6   3   2    3.20    1.60
   6  -3  -2   -1.60    1.10
   6  -3  -2    2.10    1.80
   3  -2  -6   -0.30    1.40
   2  -6  -3    2.40    1.90
  -3   2  -6    2.00    2.30
   2   6   3    0.50    1.90
  -2  -6   3    0.80    2.30
  -2  -6   3    2.50    1.30
  -6  -3   2    2.00    1.20
  -6  -3   2    2.10    3.10
  -6   3  -2    1.80    2.30
  -3  -2   6    1.10    1.30
   3  -2  -6    1.60    1.50
   3   2   6    4.10    2.30
  -3  -2   6    2.00    1.60
  -3  -2  -6   -0.10    2.20
   3   2  -6   -1.90    1.40
  -6   3   2   -0.40    1.10
  -2   6   3    0.40    1.30
  -2   6   3   -0.10    2.00
   2  -6   3    1.50    1.50
   2   6  -3    1.00    1.80
   6   3  -2    2.00    1.20
   6   3  -2    0.40    1.70
  -2   6   3    2.10    1.70
  -3  -2  -6    1.10    0.40
  -3  -2  -6    1.90    0.50
  -2  -6  -3   -0.50    1.50
   2  -6   3   -1.50    1.60
  -6   3   2   -0.80    3.10
   3  -2   6   -0.90    1.90
   3  -2   6    1.40    0.90
   3  -2   6    2.90    0.90
  -6  -3  -2    3.80    3.00
   6  -3   2    1.80    1.50
  -2  -6  -3    4.20    2.10
  -3   2   6    4.10    1.60
  -3   6  -3  241.58   16.60
  -6  -3   3  300.27   18.70
  -3   3  -6  277.37   17.90
   3  -6  -3  255.47   17.30
  -6  -3   3  298.27   16.20
   3   3   6  266.67   17.60
  -3  -3   6  303.17   18.50
  -3  -6   3  269.67   17.20
   6   3   3  267.97   16.60
   6  -3  -3  266.77   16.20
   6  -3  -3  256.27   17.40
   3  -3  -6  276.27   17.10
   6   3   3  244.68   17.10
  -3   6  -3  271.17   17.40
  -3  -6   3  266.77   16.90
  -6   3  -3  263.67   17.70
   3   6   3  274.17   17.40
   6  -3   3  268.17   17.60
   3  -6   3  258.87   17.10
   3  -6   3  254.27   16.90
  -3  -6  -3  277.37   17.20
  -6   3   3  283.27   18.40
  -3  -3  -6  277.57   18.10
   3  -3   6  282.97   17.90
   6   3  -3  255.07   17.30
  -3  -6  -3  246.48   17.00
  -3   3   6  268.87   16.70
  -3   3   6  279.17   18.30
   6  -3   3  253.37   16.70
   6   3  -3  264.07   16.00
   3   6  -3  258.77   16.90
  -6  -3  -3  262.57   17.90
   3   3  -6  236.78   17.00
  -3  -3  -6  281.47   16.00
  -3  -3  -6  276.97   16.00
  -3   6   3  249.68   17.00
  -3   6   3  263.07   16.80
  -3   6   3  267.07   17.10
   3  -3   6  278.07   16.30
   3  -3   6  282.77   16.40
  -6   3   3  266.17   16.20
   3   6  -3  257.37   17.30
   6   3   4  154.48   12.10
  -4  -6   3  173.68   12.50
  -4   6  -3  161.08   12.20
  -4   6  -3  203.68   12.00
   3  -4  -6  170.28   11.90
  -6  -3   4  196.78   10.90
   6  -3  -4  197.18   11.10
   6  -3  -4  187.78   12.40
   3   4   6  173.88   12.40
   6   3   4  158.88   11.10
  -6  -3   4  174.28   13.60
   4  -6  -3  166.18   12.20
  -3  -4   6  186.38   13.00
  -3   4  -6  170.48   12.50
  -6   3  -4  171.28   12.70
   4   6   3  172.58   12.30
   4  -6   3  175.88   12.10
  -3  -4  -6  172.68   12.70
   3  -4   6  221.78   11.70
  -4   6   3  160.78   11.80
   4   6  -3  170.78   11.70
   3   4  -6  163.38   11.50
  -6   3   4  192.48   13.40
   6  -3   4  171.78   12.50
  -3  -4  -6  188.68   11.10
   3   4  -6  135.59   11.70
  -4  -6  -3  171.58   12.00
  -6   3   4  168.68   10.90
   6   3  -4  173.78   10.80
   6   3  -4  162.18   12.20
  -3   4   6  181.38   11.70
  -3   4   6  161.08   13.10
  -4   6   3  190.38   12.40
  -6  -3  -4  174.78   12.90
   6  -3   4  173.48   11.40
   4   6  -3  169.88   12.30
  -4  -6  -3  176.98   12.20
  -6  -3  -4  185.58   11.20
  -3  -4  -6  182.38   11.10
   6  -3  -5  141.89    9.30
   6   3   5  148.39   10.90
  -3   5  -6  139.59   10.70
   5  -6  -3  148.59   10.80
  -3  -5   6  143.49   11.10
  -5   6  -3  136.89   10.50
   3  -5  -6  131.19   10.40
  -6  -3   5  154.58    9.00
  -6   3  -5  140.19   11.40
  -5   6  -3  160.68   10.50
  -5  -6   3  168.78   11.80
  -6  -3   5  145.49   11.80
   5   6   3  128.49   10.40
   3   5   6  135.59   10.70
   6  -3  -5  129.49   10.50
  -3   5  -6  152.78   10.90
  -6   3  -5  147.59    9.70
   6   3  -5  134.39    9.00
  -6  -3  -5  143.39   11.40
   5   6  -3  146.69   10.00
  -5   6   3  147.49   11.00
   6   3  -5  138.19   10.60
  -3   5   6  145.39   10.20
  -6  -3  -5  142.89    9.40
   3  -5   6  147.79   10.00
  -3  -5  -6  138.09    9.60
  -3  -5  -6  154.98   11.30
   3   5  -6  141.79   10.50
   5  -6   3  164.58   10.50
   5   6  -3  129.89   10.60
  -5   6   3  144.59   10.10
  -5  -6  -3  147.79   10.40
   6  -3   5  138.39   11.00
   6  -3   5  159.28    9.60
   3   5  -6  149.49   10.20
  -6  -3  -5  138.69    9.10
  -6   3   5  141.09    9.10
  -6   3   5  132.39   11.90
  -5  -6  -3  135.49   10.80
  -3   5   6  145.99   11.50
  -4   0   6    2.50    1.30
   4   0   6    3.30    2.30
  -4   0   6    0.30    2.90
  -6   4   0    0.20    1.60
  -6   4   0   -0.70    2.40
  -4   0   6    1.00    1.10
   0  -6   4    1.30    2.00
   0   6   4    0.10    1.90
   0   6   4    1.40    1.70
   0   6  -4    2.40    2.10
   6  -4   0    2.20    1.80
  -4   0  -6    1.60    2.60
  -6  -4   0   -3.50    2.70
   4   0  -6    1.70    1.70
   0   6  -4    2.60    1.50
   6   4   0    4.20    1.80
   0  -6   4    1.70    1.50
   6   4   0   -0.20    1.90
   0  -6  -4   -0.10    1.60
   0  -6  -4   -0.40    1.40
   6  -4  -1  579.04   37.80
   4  -1  -6  644.04   37.00
   4  -1  -6  628.54   37.70
  -1  -6   4  580.34   38.00
   1   6   4  611.64   37.90
   4   1   6  644.34   38.30
  -4  -1   6  621.24   39.00
   1  -6  -4  625.54   37.50
  -1  -6   4  672.93   37.70
  -6   4  -1  637.44   37.50
  -6   4  -1  657.53   38.50
  -4  -1   6  616.14   36.90
  -6  -4   1  695.73   37.80
   6   4   1  645.24   37.60
   6   4   1  590.14   37.50
  -4  -1   6  646.34   36.80
  -4   1  -6  668.73   38.80
  -1   6  -4  673.83   37.30
  -1   6  -4  622.84   37.90
  -1  -6   4  616.54   37.30
   1  -6  -4  610.24   37.80
  -6   4   1  624.34   37.20
  -4   1   6  593.24   38.90
  -1   6   4  624.04   37.50
   1   6  -4  620.54   37.70
  -1  -6  -4  607.24   37.70
   1  -6   4  633.04   37.30
  -4   1   6  652.03   36.90
  -1  -6  -4  593.94   37.50
  -1   6   4  600.44   37.80
   1  -6   4  626.24   37.90
   4   1  -6  648.34   37.80
   6  -4   1  601.04   37.70
   4  -1   6  601.84   38.20
   6   4  -1  579.84   37.70
  -4  -1  -6  642.34   38.70
  -6  -4  -1  676.33   38.80
   6   4  -1  617.34   37.10
   4  -2  -6  355.16   20.40
  -6   4  -2  339.37   20.90
  -2   6  -4  330.47   21.30
   2  -6  -4  343.67   21.20
  -6  -4   2  359.76   20.40
   6  -4  -2  328.97   21.30
  -2   6  -4  310.07   20.50
  -2  -6   4  391.96   21.50
  -2  -6   4  342.27   21.10
  -4   2  -6  366.86   22.10
   4   2   6  320.27   21.40
   6   4   2  357.96   20.90
   2   6   4  321.87   21.30
  -4  -2   6  322.27   20.10
   6   4   2  313.67   21.00
  -4  -2   6  339.77   20.30
   4  -2  -6  323.87   21.00
  -4  -2   6  326.07   22.30
  -6   4  -2  356.46   21.60
  -2  -6   4  359.76   21.70
  -6  -4   2  278.57   22.30
   6  -4  -2  332.07   20.80
   6  -4   2  301.87   20.80
  -6  -4  -2  334.57   21.70
  -4  -2  -6  315.37   21.80
   4  -2   6  333.27   21.60
  -4   2   6  307.67   22.10
  -2   6   4  320.17   21.00
  -2  -6  -4  348.37   21.00
  -2   6   4  315.17   21.10
  -4   2   6  324.17   20.20
   2  -6   4  360.46   20.80
  -6   4   2  313.77   20.30
  -6   4   2  327.17   22.30
   4   2  -6  361.06   21.20
   4  -2   6  360.36   19.90
   4  -2   6  341.57   19.80
   2   6  -4  312.37   20.90
   6   4  -2  353.06   20.40
   2  -6   4  348.97   21.20
   6   4  -2  337.17   21.30
  -2  -6  -4  328.87   21.00
   6   4   3  303.77   18.70
   6  -4  -3  289.67   19.40
   3   6   4  285.67   19.40
   4   3   6  311.97   19.80
  -6   4  -3  293.57   19.50
  -3   6  -4  279.87   19.30
  -6   4  -3  298.97   19.20
  -4  -3   6  273.67   18.20
   6   4   3  297.67   19.30
  -3   6  -4  304.57   18.90
  -4  -3   6  286.97   20.20
   6  -4  -3  323.57   18.50
   4  -3  -6  314.87   19.00
   4  -3  -6  301.27   19.20
   3  -6  -4  297.87   19.40
  -3  -6   4  274.27   19.20
  -6  -4   3  316.47   20.80
  -4   3  -6  331.17   20.10
  -6  -4   3  331.47   18.40
  -6   4   3  309.37   18.40
  -3   6   4  294.67   19.10
   4  -3   6  293.47   19.80
  -4   3   6  288.07   20.30
   4   3  -6  295.17   19.30
   4  -3   6  289.47   18.20
   6  -4   3  270.87   18.70
  -4  -3  -6  306.27   17.80
  -4  -3  -6  289.77   17.80
  -4  -3  -6  305.57   20.10
   4  -3   6  309.47   18.30
  -3   6   4  295.17   19.40
  -3  -6  -4  279.17   19.20
   6   4  -3  318.77   18.30
   6   4  -3  321.27   19.60
  -4   3   6  312.17   18.50
  -3  -6  -4  305.87   19.00
  -6  -4  -3  304.47   20.00
   3  -6   4  317.47   19.20
   3   6  -4  258.87   19.20
  -6   4   3  347.17   20.70
   3   6  -4  323.57   19.00
  -4   6  -4   60.09    6.10
   6  -4  -4   69.79    7.00
  -4   6  -4   63.49    6.90
   6  -4  -4   92.49    5.80
  -4  -6   4   76.89    7.00
  -4   4  -6   82.39    7.40
  -4  -4   6   89.59    7.80
  -6   4  -4   77.49    7.00
   4   4   6   73.69    7.30
   4  -4  -6   70.29    6.40
   4  -6  -4   82.89    6.80
  -6  -4   4   76.09    5.40
  -6  -4   4   72.49    8.00
   6   4   4   87.89    6.90
   4   6   4   66.99    6.90
   4  -4   6   69.09    5.50
  -4  -6  -4   63.69    6.60
  -6   4   4   73.59    7.90
   4  -4   6   74.09    7.70
   6   4  -4   65.79    6.90
  -4   6   4   74.09    6.30
  -4   6   4   75.49    7.00
   4   4  -6   72.19    5.80
   4   4  -6   62.49    6.70
  -4  -6  -4   87.89    6.50
   4  -6   4   78.59    6.50
   4   6  -4   80.69    6.90
  -6   4   4   69.49    5.50
   4   6  -4   74.09    6.20
   6  -4   4   67.19    5.80
   6   4  -4   71.09    5.40
  -4  -4  -6   66.19    5.10
  -6  -4  -4   78.29    6.10
  -4   4   6   76.99    5.90
  -4   4   6   76.19    8.20
  -4  -4  -6   61.19    7.50
  -6  -4  -4   76.59    7.40
  -4  -4  -6   71.29    5.30
  -5  -6   4  369.06   22.60
   4   5   6  331.67   22.00
  -4  -5   6  337.87   22.50
   6   4   5  332.07   21.90
   6  -4  -5  352.36   20.70
  -4   5  -6  341.97   21.90
   5   6   4  342.87   21.90
  -6  -4   5  320.47   20.40
  -6  -4   5  346.57   22.80
  -5   6  -4  347.77   21.80
  -5   6  -4  303.07   21.40
   4  -5  -6  346.37   21.70
   5  -6  -4  359.26   22.10
   6  -4  -5  370.56   22.10
  -6   4  -5  357.06   22.40
  -4   5  -6  277.47   21.60
  -4  -5  -6  346.97   20.60
  -5   6   4  362.36   22.30
  -6  -4  -5  356.86   22.70
  -5   6   4  342.27   21.10
  -6   4   5  329.37   20.50
   4   5  -6  346.37   21.80
  -4  -5  -6  326.97   22.20
   4  -5   6  334.47   21.00
   6   4  -5  307.07   21.70
   4   5  -6  369.26   21.10
  -4  -5  -6  336.87   20.60
   6   4  -5  355.96   20.40
   6  -4   5  312.77   22.10
   6  -4   5  341.67   20.80
  -6   4   5  333.47   22.80
  -5  -6  -4  341.67   21.90
  -4   5   6  355.86   22.80
  -6  -4  -5  350.76   20.50
  -6  -4  -5  338.57   20.70
   5  -6   4  310.47   21.20
   5   6  -4  321.57   21.80
  -4   5   6  314.37   20.90
  -5  -6  -4  337.97   21.30
   5   6  -4  326.77   20.90
  -5   0   6    1.30    1.00
   6  -5   0    2.20    1.90
  -6   5   0    3.20    2.00
   6   5   0    4.30    2.10
  -5   0  -6    3.20    3.00
   5   0   6    0.20    2.50
   5   0  -6    1.80    1.90
  -5   0   6    5.80    3.50
   0  -6  -5    2.40    2.00
  -6  -5   0    3.70    2.80
   0  -6   5   -0.30    2.00
   6   5   0    6.40    2.50
  -6   5   0    2.50    2.80
   0  -6  -5    1.10    1.70
  -5   0   6    1.80    1.00
   0   6  -5    2.20    1.70
   0   6   5    1.80    2.20
   0   6  -5   -0.10    2.20
  -1  -6   5  341.37   22.00
   6   5   1  341.77   21.50
   6   5   1  355.56   21.60
   6  -5  -1  360.06   22.00
  -5  -1   6  317.77   20.30
   1  -6  -5  322.27   21.50
   5  -1  -6  338.57   21.70
  -5  -1   6  337.57   23.10
  -1   6  -5  332.37   21.90
  -1   6  -5  362.06   21.50
   1   6   5  332.47   21.90
   5  -1  -6  351.96   20.60
  -6   5  -1  390.86   22.30
  -1  -6   5  341.97   21.80
   5   1   6  357.46   22.30
  -5  -1   6  343.07   20.40
  -5   1  -6  358.56   22.70
   1  -6  -5  347.27   21.70
  -6   5  -1  340.97   21.50
  -1   6   5  337.57   21.80
  -6   5   1  351.06   21.30
   6   5  -1  344.87   21.80
  -6  -5  -1  368.36   22.50
   6  -5   1  326.77   21.60
   1  -6   5  314.17   21.60
   5   1  -6  349.47   21.80
  -5  -1  -6  347.07   22.70
  -5   1   6  363.16   20.50
  -5   1   6  319.77   23.10
   6   5  -1  351.06   21.20
   1   6  -5  345.47   21.70
   5  -1   6  332.77   22.20
   5  -1   6  335.97   20.00
   5  -1   6  343.67   20.00
  -1  -6  -5  339.07   21.70
  -1  -6  -5  370.16   21.60
  -2   6  -5   27.30    3.60
   2   6   5   30.60    4.30
   5  -2  -6   27.90    2.90
  -2   6  -5   27.20    4.20
   5  -2  -6   29.50    3.90
  -5  -2   6   31.30    2.70
   6   5   2   25.20    3.60
  -5   2  -6   32.30    4.80
  -6  -5   2   20.50    5.20
   6   5   2   16.00    3.40
  -5   2  -6   28.90    2.70
  -5  -2   6   21.00    2.50
  -6   5  -2   24.10    3.70
  -6   5  -2   20.30    3.90
   5   2   6   23.10    4.20
   6  -5  -2   24.90    3.90
  -2  -6   5   28.60    4.20
   2  -6  -5   29.20    3.90
  -5  -2   6   18.30    4.70
   6  -5   2   25.40    3.50
   2   6  -5   26.90    3.90
  -5   2   6   26.10    2.70
   6   5  -2   34.10    3.50
  -2   6   5   28.10    4.00
   5   2  -6   23.50    3.70
  -5  -2  -6   33.50    5.10
   5  -2   6   22.60    4.20
   5  -2   6   25.50    2.40
  -2  -6  -5   21.90    3.50
  -2  -6  -5   25.00    3.80
   2  -6   5   24.40    3.70
  -5   2   6   23.00    5.10
   6   5  -2   29.50    4.10
  -6  -5  -2   24.20    4.50
  -6   5   2   24.10    5.10
  -6   5   2   28.20    3.30
  -3   6  -5    1.60    2.20
  -3  -6   5    4.70    2.70
  -3   6  -5    1.90    2.70
  -6  -5   3    0.90    3.10
   3   6   5    0.60    2.40
  -5   3  -6    2.20    1.70
  -6   5  -3   -1.10    2.10
   6  -5  -3    1.90    2.10
  -5  -3   6    2.30    1.30
  -5  -3   6    1.30    1.50
  -5  -3   6   -2.20    3.30
   5   3   6    1.00    2.40
  -6   5  -3    0.10    2.50
   6   5   3   -0.10    2.40
   5  -3  -6    0.20    2.10
   3  -6  -5    6.10    2.50
   5  -3  -6    3.70    1.60
  -5   3  -6    0.80    2.70
   5  -3   6    3.00    2.90
  -5   3   6   -2.20    3.50
  -6  -5  -3    4.50    3.20
  -5   3   6    1.70    1.50
  -5  -3  -6    2.30    0.90
  -6  -5  -3    2.90    2.30
  -6   5   3    3.60    1.90
  -6   5   3    2.00    2.90
   6  -5   3    1.20    1.70
  -5  -3  -6    0.50    1.00
  -5  -3  -6    4.20    3.20
   6   5  -3    2.50    1.80
   6   5  -3   -1.00    2.20
  -3   6   5   -0.70    2.10
  -3   6   5    4.60    2.90
   3   6  -5    5.30    2.40
   3   6  -5    4.20    2.50
   5  -3   6    4.10    1.40
   3  -6   5    2.10    2.10
   5   3  -6    4.00    2.40
  -3  -6  -5    1.10    2.40
  -3  -6  -5    2.80    2.00
  -5  -4   6   94.19    9.00
   5   4   6   85.39    8.50
  -4   6  -5   83.39    7.70
   4   6   5   89.39    8.10
  -4  -6   5   89.79    8.40
   6   5   4   92.79    8.00
  -6   5  -4  105.69    8.10
  -6   5  -4   95.79    8.10
   4  -6  -5   96.69    8.00
  -6  -5   4  113.79    9.40
  -4   6  -5   85.69    8.10
   5  -4  -6   84.69    7.70
  -5   4  -6  101.49    8.60
   6  -5  -4   99.09    8.10
  -6  -5  -4   87.89    8.40
   4  -6   5   96.49    7.60
  -5  -4  -6  103.49    6.60
  -5  -4  -6  102.49    9.20
   5  -4   6   87.49    9.10
   5  -4   6   93.99    6.80
  -4  -6  -5   90.79    8.30
  -5   4   6   88.69    6.90
  -5   4   6   95.19    9.80
   6  -5   4   92.19    7.30
   4   6  -5   98.39    7.50
   5   4  -6   87.99    6.80
   5   4  -6  109.09    8.20
  -6   5   4   91.89    7.10
  -6   5   4   93.89    9.10
   4   6  -5   91.89    8.00
  -5  -4  -6   99.19    6.40
  -4  -6  -5   95.89    7.30
   6   5  -4   98.19    6.90
   6   5  -4   97.39    8.10
  -4   6   5   94.59    7.50
  -4   6   5  102.49    8.70
  -6  -5  -4   97.09    7.60
  -5  -6   5   -2.30    2.90
  -5   5  -6    4.30    2.80
   5   5   6   -3.20    2.30
  -6   5  -5   -0.30    2.50
   5  -6  -5   -1.20    2.10
  -6  -5   5   -2.90    2.80
   5   6   5    1.70    2.60
   6  -5  -5    2.40    2.50
  -5  -5   6   -2.60    2.80
   5  -5  -6   -1.00    2.10
  -5   6  -5    2.00    2.80
  -5   6  -5   -3.60    2.30
   6   5   5    4.30    2.80
  -5  -5  -6   -2.20    1.40
   5  -5   6    0.50    1.60
  -6  -5  -5   -0.60    3.00
  -6   5   5    0.00    1.70
  -6   5   5    3.00    3.80
   5  -6   5    1.10    2.00
  -5   5   6    1.00    1.90
  -5   5   6   -5.50    3.20
  -5  -6  -5    0.30    2.00
  -5  -6  -5   -1.50    2.80
   5   5  -6    0.10    1.90
   5   5  -6   -3.00    2.10
   6  -5   5    0.00    1.60
   6   5  -5    1.10    1.80
   6   5  -5   -0.40    2.40
  -5   6   5   -0.80    1.80
  -5   6   5   -0.50    3.00
  -5  -5  -6    1.50    1.70
  -5  -5  -6    1.70    3.20
  -6  -5  -5   -1.00    1.90
   5   6  -5    0.30    2.00
   5   6  -5    0.20    2.50
  -6  -6   0  886.21   50.19
   0  -6   6  893.81   49.40
   0  -6  -6  797.52   48.90
   0  -6  -6  829.52   49.40
   6  -6   0  845.32   49.50
  -6   0   6  819.82   50.79
  -6   0  -6  790.02   50.19
   6   0   6  798.72   49.80
   6   0   6  818.32   47.40
   6   0  -6  863.91   49.50
  -6   6   0  797.02   49.00
  -6   6   0  766.92   49.60
   0   6   6  817.52   49.40
   0   6  -6  832.12   49.40
   0   6  -6  702.83   48.90
   6   6   0  905.31   49.10
   6   6   0  840.72   49.40
  -6  -6   1   89.69   10.20
   6   1   6  123.29    9.30
  -1  -6   6  117.89    9.10
  -1   6  -6  116.89    8.60
   1   6   6  104.69    8.70
  -6   6  -1  104.69    8.30
   1  -6  -6  108.99    8.20
   1  -6  -6  109.99    8.70
   6   6   1  108.39    8.40
   6  -6  -1  108.69    8.70
  -6  -1   6  100.19    6.50
  -6  -1   6  116.89   10.30
  -6   1  -6  120.29    9.80
   6   6   1  100.49    8.40
  -6   6  -1  119.79    8.90
   6  -1  -6  103.29    8.50
  -6   1  -6  111.49    6.90
  -1   6  -6  107.59    8.70
   6  -1   6  113.09    6.80
  -6   1   6  100.69    6.60
  -6  -1  -6  101.99    9.60
  -6  -6  -1  112.39    9.10
   6   1  -6  115.29    8.70
  -6   6   1  109.29    8.10
   1  -6   6   97.59    8.40
  -6   1   6  104.69   10.10
  -1   6   6  109.59    8.50
  -6   1   6  119.79    6.70
  -1  -6  -6  105.59    8.00
  -1  -6  -6  100.69    8.60
   1   6  -6  106.89    8.50
   1   6  -6  112.19    8.40
   6  -1   6  117.59    9.30
   6  -6   1  115.59    8.80
   6   6  -1   99.09    8.10
   6   6  -1  100.79    8.60
  -6  -6   2   28.60    6.00
   6   6   2   51.29    5.50
  -6  -2   6   44.30    6.80
  -2  -6   6   40.90    5.50
  -6   6  -2   50.29    5.40
   6   2   6   43.00    5.50
  -2   6  -6   40.30    5.40
   2  -6  -6   35.40    4.70
   2  -6  -6   44.90    5.20
  -6   6  -2   31.60    4.70
   6  -6  -2   40.70    5.20
  -6  -2   6   47.90    3.20
  -6  -2   6   44.20    3.20
  -6   2  -6   43.20    6.20
   2   6   6   43.90    5.40
  -6   2  -6   38.30    3.60
   6  -2  -6   35.00    4.90
   6  -2  -6   43.90    3.50
  -2   6  -6   42.20    4.90
   6  -2   6   36.30    5.50
  -6  -2  -6   50.69    6.50
  -6   2   6   39.70    3.30
  -6   2   6   42.60    6.60
  -6  -2  -6   40.80    3.00
  -6  -6  -2   43.70    5.60
  -2  -6  -6   39.50    5.20
   6   2  -6   46.90    5.40
  -6   6   2   39.10    4.60
  -6   6   2   35.80    6.30
   6  -6   2   41.00    4.80
  -2  -6  -6   47.00    4.70
  -2   6   6   42.50    4.90
   2  -6   6   45.10    5.00
   6  -2   6   33.50    3.30
  -6  -2  -6   42.50    2.80
   2   6  -6   39.90    5.00
  -6  -6  -2   51.49    5.60
   6   6  -2   49.10    4.70
   6   6  -2   40.40    5.20
  -6  -6   3   55.49    8.00
  -6  -3   6   59.19    8.00
   6   6   3   70.89    6.80
  -3  -6   6   62.19    7.10
   6   3   6   54.29    6.80
  -3   6  -6   72.79    6.50
  -3   6  -6   53.19    6.50
   3  -6  -6   81.59    7.30
   3   6   6   54.09    6.50
   6  -6  -3   67.89    7.00
  -6  -3   6   70.79    4.80
  -6  -3   6   64.39    4.80
  -6   3  -6   48.10    6.80
   6  -3  -6   69.79    7.00
  -6   6  -3   58.69    6.40
   6  -3  -6   67.69    5.00
  -6   3  -6   60.39    5.20
  -6   6  -3   57.29    6.50
  -6  -3  -6   64.59    7.70
  -3  -6  -6   51.29    6.50
  -6   3   6   70.09    5.00
  -6   3   6   59.09    7.70
   6  -3   6   54.69    7.00
  -6  -6  -3   78.49    6.90
  -3  -6  -6   55.89    5.60
   6   3  -6   68.59    6.90
  -6   6   3   64.99    5.80
  -6   6   3   62.69    7.40
   6  -3   6   63.99    4.90
  -6  -3  -6   70.49    4.70
  -3   6   6   72.39    6.70
  -3   6   6   68.59    7.40
   3  -6   6   75.29    6.10
  -6  -3  -6   69.99    4.50
   6  -6   3   56.39    6.00
   3   6  -6   66.99    6.40
   3   6  -6   65.89    6.80
  -6  -6  -3   62.49    7.10
   6   6  -3   74.29    5.80
   6   6  -3   63.79    6.90
  -6  -6   4   38.90    6.10
  -6   6  -4   42.30    5.30
   6  -4  -6   23.50    4.30
  -4  -6   6   32.40    5.10
  -4   6  -6   31.10    5.10
  -4   6  -6   34.40    4.90
   4   6   6   25.80    4.60
   4  -6  -6   37.10    5.10
  -6   4  -6   41.80    5.60
   6  -6  -4   22.40    4.30
  -6  -4   6   33.30    3.40
  -6  -4   6   37.90    6.40
   6   6   4   30.00    4.90
   6   4   6   39.70    5.50
  -6   6  -4   27.10    4.60
   6  -6   4   30.60    4.00
   6  -4   6   36.00    3.70
  -6  -6  -4   34.50    5.40
  -6  -4  -6   33.00    5.60
  -6   4   6   33.00    5.80
  -6  -4  -6   35.30    3.20
  -6  -4  -6   40.10    3.50
   6   4  -6   35.40    3.50
   6   4  -6   38.60    5.10
  -6   6   4   33.50    4.10
  -6   6   4   32.50    5.40
  -6   4   6   28.70    3.50
  -6  -6  -4   34.50    4.30
  -4   6   6   31.20    4.20
  -4   6   6   34.20    5.70
  -4  -6  -6   32.00    3.90
  -4  -6  -6   30.60    5.10
   4  -6   6   32.40    4.20
   4   6  -6   38.70    4.50
   4   6  -6   33.10    5.10
   6  -4   6   25.50    5.20
   6   6  -4   30.50    4.00
   6   6  -4   29.00    4.80
  -6  -6   5    9.80    4.00
   6  -6  -5   10.10    3.30
  -5   6  -6   11.00    3.90
  -5  -6   6    7.90    3.50
   5   6   6   10.50    3.50
  -6   6  -5   10.90    3.40
  -5   6  -6   11.60    3.60
   5  -6  -6    7.10    3.10
   6   5   6   17.20    4.00
   6  -5  -6    8.00    3.00
  -6  -5   6   10.00    4.10
   6   6   5    8.50    3.30
  -6   5  -6   12.40    4.00
  -6   6  -5    4.40    3.10
  -6  -5  -6   11.80    2.50
  -6  -6  -5   10.10    2.90
   5  -6   6   13.50    2.80
  -6   5   6    9.60    4.10
  -6  -5  -6   10.40    4.10
   6  -6   5   12.80    2.90
   6   5  -6    8.00    2.30
   6   5  -6    9.90    3.50
  -6   6   5   12.10    2.90
  -6   6   5    9.30    4.10
  -6   5   6   12.80    2.60
  -5  -6  -6   11.20    4.00
  -5   6   6   13.40    2.90
  -5   6   6   10.10    3.80
  -6  -6  -5   15.80    4.00
   6  -5   6    9.70    2.40
  -5  -6  -6   14.00    2.70
   5   6  -6   10.20    2.80
   5   6  -6   11.80    3.60
   6  -5   6   12.80    4.10
   6   6  -5    9.10    2.60
   6   6  -5   11.40    3.50
  -6  -6   6  596.14   36.70
  -6   6  -6  528.25   35.60
   6   6   6  548.05   35.80
   6  -6  -6  556.24   35.70
   6  -6   6  558.24   34.70
  -6   6   6  573.54   34.60
  -6   6   6  555.54   36.40
  -6  -6  -6  597.64   34.60
  -6  -6  -6  591.44   36.30
   6   6  -6  590.84   34.50
   6   6  -6  602.14   36.00
   0  -7   0    0.00    2.00
  -7   0   0   -3.50    3.10
   0   0   7   -0.20    1.70
   0   0   7   -0.20    1.00
   0   0  -7   -0.40    1.00
   0   0  -7   -1.50    1.90
   7   0   0    1.20    1.20
   7   0   0    1.70    1.40
   7   0   0    0.80    1.50
   0   7   0    0.50    1.90
   0   1   7   -0.10    1.00
   0   1  -7   -0.70    1.10
   0   1  -7    0.70    2.20
  -1   7   0   -1.00    1.90
   1   7   0   -1.20    1.90
   0   1   7   -0.30    2.00
   7   0   1   -0.60    1.50
   7   0  -1    0.10    1.10
   7   0  -1   -0.40    1.00
   7   0  -1   -3.50    1.40
  -7   0   1    3.30    3.70
  -7   0  -1   -0.20    2.90
  -1  -7   0   -1.10    2.00
   1  -7   0   -0.50    2.00
   0  -1   7   -0.80    1.70
   0  -1   7   -0.20    1.00
   0  -1  -7   -0.20    1.10
   0  -1  -7   -3.40    1.90
   7   0   1   -0.10    1.50
   0  -2   7   -1.00    2.00
   2  -7   0   -1.30    1.80
   0   2  -7   -3.00    2.20
  -2   7   0   -2.00    1.80
   2   7   0   -0.90    2.00
   2   7   0    0.80    1.30
   0   2  -7    1.00    1.30
   7   0  -2   -0.60    0.60
   7   0  -2    0.20    0.60
   7   0  -2    1.30    1.90
   0   2   7   -0.60    1.80
   0   2   7    0.70    1.20
   7   0   2   -1.20    1.80
   7   0   2   -0.10    1.40
  -2  -7   0   -2.40    2.00
  -2  -7   0    0.20    1.20
  -7   0  -2    3.40    2.80
  -7   0   2    2.30    3.60
   0  -2   7    0.10    1.10
   0  -2  -7    0.30    1.10
   0  -2  -7    0.30    2.10
  -3  -7   0    0.60    1.60
   0   3   7   -2.60    1.20
  -7   0   3    3.80    3.40
  -7   0  -3    0.20    2.80
   7   0   3   -0.30    2.10
  -3  -7   0    2.90    2.40
   3  -7   0    0.80    2.00
   0   3  -7    0.50    1.50
   0   3  -7    1.20    2.40
  -3   7   0    1.00    2.30
  -3   7   0    0.60    1.20
   3   7   0    0.90    2.00
   3   7   0    0.20    1.60
   3  -7   0    0.90    1.30
   0  -3   7   -0.30    2.00
   0  -3  -7    0.20    1.30
   0  -3  -7    3.50    2.80
   7   0   3   -0.60    1.30
   0   3   7   -2.00    2.00
   7   0  -3   -0.70    1.70
  -7   0  -4   82.89    7.80
   7   0   4   80.29    5.50
   7   0  -4   85.99    6.80
   0   4   7   69.19    6.90
   4   7   0   66.89    6.60
   0  -4  -7   74.39    7.50
   0  -4   7   71.79    6.10
  -4   7   0   71.79    5.80
   7   0   4   75.29    7.30
  -7   0  -4   71.89    5.30
  -4  -7   0   75.19    6.20
   0   4  -7   62.29    7.00
  -4   7   0   70.79    6.50
   4  -7   0   66.89    7.00
   4  -7   0   81.59    6.00
  -4  -7   0   68.29    7.10
   4   7   0   79.59    6.80
  -7   0   4   74.99    8.50
   0  -4  -7   73.69    5.80
   0  -5  -7    0.60    2.50
   0   5  -7   -0.70    2.60
   5  -7   0   -0.90    2.10
  -7   0  -5   -1.00    1.00
   0   5  -7    0.90    2.30
   0  -5  -7    0.50    1.60
   7   0   5   -1.70    2.40
   7   0   5   -2.00    1.00
   7   0  -5    0.90    2.20
  -5  -7   0   -2.80    2.20
  -7   0   5   -2.70    3.20
  -5   7   0    2.10    2.60
  -5   7   0   -2.10    2.20
   5   7   0   -1.50    2.30
  -7   0  -5    0.40    3.10
   5  -7   0    3.20    2.40
   0  -5   7   -0.30    1.90
  -5  -7   0    0.30    2.90
   0   5   7   -1.20    2.50
  -7   0  -6  185.78   11.00
  -7   0  -6  178.68   14.00
   7   0   6  178.98   13.30
   6   7   0  192.78   12.70
  -6   7   0  169.68   12.60
   0   6  -7  176.68   12.80
   7   0  -6  184.28   13.00
   0   6   7  163.58   12.90
  -6  -7   0  195.78   13.30
   6  -7   0  171.68   12.90
   0  -6   7  165.48   12.50
   0  -6  -7  190.88   12.30
  -6   7   0  183.68   12.80
   0  -6  -7  190.18   13.20
   7   0   6  180.08   10.90
  -7   0   6  170.28   14.40
   0   6  -7  177.88   12.80
  -1   0  -7    0.20    0.90
   1   0   7    1.60    0.90
   7   1   0   -0.80    1.10
  -1   0   7    0.00    1.70
  -7  -1   0    2.00    3.50
   7  -1   0    0.40    1.20
   1   0   7   -0.90    2.00
   7  -1   0   -0.90    1.60
   7   1   0    0.30    1.70
   0   7   1   -2.80    1.80
   0   7  -1   -1.60    1.90
   1   0  -7    0.40    1.30
   1   0  -7   -2.50    1.80
  -1   0  -7    1.90    2.30
  -7   1   0   -4.70    3.00
   0  -7  -1    0.40    1.90
  -7  -1   0   -0.30    1.20
   7  -1   0    2.40    1.50
   0  -7   1    1.20    2.00
   7  -1  -1  110.59    7.10
  -7  -1   1  118.69    7.20
   1  -1  -7  111.69    7.60
   1   1   7  121.39    7.10
   1  -1  -7  115.49    9.00
   7  -1  -1  116.39    8.20
   7   1   1  106.49    7.70
   7   1   1  117.99    8.00
  -1   1  -7  109.79    8.80
  -1   7  -1  107.19    8.30
   1   7   1  123.39    8.50
  -1  -7   1  109.29    8.60
   1   1   7  100.79    8.30
   1  -7  -1  103.19    8.40
  -7   1  -1  109.79    9.70
  -1  -7   1   90.39    6.50
   1   7   1  112.39    7.10
  -1   1  -7  103.89    7.10
  -1  -1   7  103.39    8.00
   7  -1  -1  113.19    7.30
   7   1  -1  116.89    7.10
   1  -1   7  123.69    8.60
  -7  -1  -1  112.59    9.80
   7  -1   1  112.89    7.90
   1  -7   1   95.49    8.30
  -1  -7  -1  112.99    6.80
  -1   1   7  101.69    7.90
  -1  -1  -7  123.89    9.10
   1   1  -7  111.49    8.90
   1  -1   7  114.19    7.10
   7  -1   1   94.69    7.70
  -7   1   1   73.39   10.10
   1   7  -1  107.49    8.40
  -1   7   1  111.79    8.30
   7   1  -1  122.19    8.30
  -1  -1  -7  108.79    7.00
   1   1  -7  104.99    7.50
  -1  -7  -1  119.49    8.60
   2   7   1 1280.27   73.59
   1   2   7 1277.07   73.19
  -2   7  -1 1255.17   74.29
   2   7   1 1253.97   74.29
  -7   1  -2 1284.17   75.09
   7  -1  -2 1326.47   72.79
  -1   2  -7 1249.38   74.79
   7  -1  -2 1244.78   74.29
   1  -2  -7 1254.77   74.89
  -2  -7   1 1263.47   74.59
  -7  -1   2 1128.89   75.89
   7  -1  -2 1298.87   72.89
  -1   2  -7 1320.87   73.29
   7   1   2 1080.29   73.69
  -2  -7   1 1354.96   73.39
   1   2   7 1247.98   74.39
   1  -2  -7 1269.47   73.59
   7   1   2 1222.18   73.69
  -1  -2   7 1238.28   74.09
   2  -7  -1 1233.78   74.49
   7   1  -2 1271.47   74.29
   7   1  -2 1208.58   72.69
   1  -2   7 1233.48   74.39
   1  -2   7 1295.57   73.29
  -7  -1  -2 1261.67   75.09
  -1  -2  -7 1306.87   74.99
   2   7  -1 1278.67   74.19
  -2   7   1 1290.97   72.79
   7   1  -2 1171.18   72.69
  -2   7   1 1227.28   74.19
   1   2  -7 1285.47   73.69
   1   2  -7 1327.67   74.89
  -1  -2  -7 1302.57   73.09
  -2  -7  -1 1340.47   74.59
  -2  -7  -1 1392.46   73.29
   2  -7   1 1255.67   74.39
   7  -1   2 1227.28   73.99
   7  -1   2 1190.48   73.69
  -1   2   7 1264.47   74.09
  -7   1   2 1166.88   75.89
   1   3   7  385.56   22.10
   7  -1  -3  354.36   23.10
  -1   3  -7  405.16   23.70
  -7   1  -3  351.76   23.80
   1   3   7  363.36   23.20
  -3  -7   1  375.06   23.50
  -3  -7   1  351.56   22.70
  -1  -3   7  369.36   23.10
   3  -7  -1  371.96   23.30
  -7  -1   3  414.66   25.00
  -3   7  -1  331.07   21.80
   1  -3  -7  374.46   22.40
   1  -3  -7  368.16   23.60
   3   7   1  394.76   22.90
   3   7   1  350.76   23.00
   7   1   3  353.46   22.90
   7   1   3  357.06   22.30
  -3   7  -1  358.66   23.10
  -1   3   7  362.56   22.90
   7  -1   3  381.76   23.10
  -3  -7  -1  375.56   22.40
   7   1  -3  348.67   23.10
  -3   7   1  354.26   22.90
   3   7  -1  373.66   23.00
   1  -3   7  358.06   22.40
  -1  -3  -7  360.76   23.60
   1  -3   7  382.66   23.50
   1  -3   7  392.26   22.70
  -7  -1  -3  346.87   23.80
  -1  -3  -7  382.46   22.00
   7  -1   3  354.06   22.30
   3  -7   1  329.27   23.00
   3  -7   1  373.36   22.00
   3   7  -1  363.36   22.50
   1   3  -7  344.17   22.50
   1   3  -7  378.96   23.60
  -7   1   3  382.06   24.70
  -3   7   1  402.86   22.00
  -3  -7  -1  353.26   23.20
   4  -7  -1   87.19    6.50
  -7   1  -4   86.79    5.90
   1  -4  -7   78.69    6.30
   1  -4  -7   82.69    7.30
   4   7   1   64.19    6.90
   7  -1  -4   80.49    7.00
  -4  -7   1   93.09    7.70
   1   4   7   79.39    7.00
   1   4   7   71.19    5.90
  -7   1  -4   88.89    8.70
  -1   4  -7   86.09    7.30
   7   1   4   80.49    5.80
  -4  -7   1   72.29    7.00
  -4   7  -1   89.49    7.10
  -4   7  -1   78.39    6.10
   7   1   4   79.59    7.00
  -7  -1   4   82.99    8.90
   4  -7  -1   85.29    7.20
   7  -1   4   72.09    7.30
  -1  -4  -7   83.49    5.90
   1   4  -7   70.79    6.50
   1  -4   7   80.89    6.40
  -7  -1  -4   80.99    5.70
  -7  -1  -4   74.29    8.10
  -1   4   7   87.29    6.90
   1   4  -7   81.99    7.40
  -4   7   1   79.59    6.80
  -4   7   1   59.89    6.80
  -4  -7  -1   82.39    7.20
  -4  -7  -1   80.19    6.70
   4  -7   1   82.39    7.10
   1  -4   7   91.89    8.30
  -7   1   4   94.49    8.80
   7  -1   4   86.39    5.90
   4   7  -1   81.29    6.90
  -1  -4  -7   79.69    7.30
   7   1  -4   82.19    7.00
   4  -7   1   86.59    6.30
  -5   7  -1   19.30    3.10
  -5   7  -1   17.00    3.50
   5  -7  -1   19.30    3.70
  -7   1  -5   13.70    2.10
  -7   1  -5   14.30    4.10
   1  -5  -7   15.60    3.00
  -1   5  -7   15.90    3.60
  -1   5  -7   15.20    3.50
  -5  -7   1   12.20    3.80
   7   1   5   21.20    2.20
   7  -1  -5   16.70    3.40
  -7  -1   5    8.90    4.70
   5   7   1   16.70    3.50
   1   5   7   16.20    3.80
   7   1   5   14.70    3.70
   1  -5  -7   15.90    3.70
   1   5  -7   14.40    3.30
   1   5  -7   16.10    3.60
  -5  -7  -1   11.30    3.50
   7  -1   5    6.80    3.20
   7  -1   5   17.70    2.20
  -5   7   1   16.10    3.40
  -5   7   1   16.40    3.90
   7   1  -5   12.50    3.20
  -7  -1  -5   13.90    4.40
  -1  -5  -7   15.00    3.50
  -5  -7  -1   10.70    3.30
   5  -7   1   19.60    3.50
   5  -7   1   15.30    4.50
   5   7  -1   11.30    3.20
  -1   5   7   16.80    3.30
  -7   1   5   15.90    5.10
  -7  -1  -5   18.00    2.00
   1  -5   7   10.20    2.70
  -1  -5  -7   11.90    2.50
  -1   6  -7    2.00    2.80
  -6   7  -1    4.20    2.70
   1   6   7    2.00    2.60
   7   1   6    4.30    1.10
  -7   1  -6    5.70    4.10
  -7  -1   6    3.40    3.80
  -1  -6   7    4.70    2.80
   6  -7  -1    6.70    2.80
  -7   1  -6    1.60    1.30
  -6  -7   1    4.00    3.40
   7   1   6    6.60    3.20
   7  -1  -6    9.40    3.00
   1  -6  -7   11.00    2.80
  -6   7  -1    1.30    2.50
   6   7   1   10.90    3.10
   1  -6  -7    7.30    3.00
  -1   6  -7    4.60    2.60
   7  -1   6    1.90    3.00
   7  -1   6    4.50    1.30
   7   1  -6    3.20    2.50
  -1   6   7    5.90    3.10
   6  -7   1    4.10    2.50
   6   7  -1   10.30    3.20
   1   6  -7    1.60    2.60
  -6   7   1    5.30    3.50
  -6  -7  -1    7.10    3.10
  -7  -1  -6    4.80    1.10
  -7   1   6   10.90    4.70
  -6   7   1    1.80    2.40
  -6  -7  -1    6.70    3.10
   6   7  -1    3.10    2.40
  -1  -6  -7    7.40    2.30
  -1  -6  -7    3.40    2.90
   1  -6   7    4.70    2.50
  -7  -1  -6    7.60    3.90
   1   6  -7    9.20    2.90
  -2   0  -7    2.10    2.60
  -7   2   0   -1.80    3.30
   2   0   7   -0.10    0.60
   7  -2   0    1.90    1.50
   7  -2   0    0.10    1.50
   7  -2   0   -1.30    1.70
  -7  -2   0   -3.60    2.70
   7   2   0   -3.10    1.50
   0   7   2    0.30    2.10
   0   7   2   -0.80    1.10
   0   7  -2    1.20    2.10
   0  -7  -2    0.50    0.90
  -7  -2   0   -0.70    1.30
   0  -7   2   -1.00    2.00
   2   0  -7   -1.90    1.10
   2   0  -7   -1.30    2.00
   0  -7  -2   -0.30    1.90
  -2   0   7    0.70    1.60
   0  -7   2   -0.50    0.80
   2   0   7    0.10    2.10
   0  -7   2    0.00    0.70
   7   2   0    0.30    1.30
  -1   7  -2  149.79   11.40
   7   2   1  167.78   11.10
  -1  -7   2  171.18   10.10
   7  -2  -1  135.89   11.10
  -2  -1   7  159.98   11.00
   2   1   7  163.28   11.70
   1   7   2  177.68   10.60
   2  -1  -7  164.48   12.10
   2  -1  -7  152.08   10.80
  -1  -7   2  154.28   10.40
  -2   1  -7  159.98   12.20
   1   7   2  179.78   11.70
  -1  -7   2  153.58   11.70
   7  -2  -1  169.28   10.60
   7   2   1  171.48   11.00
   2   1   7  163.98    9.80
   1  -7  -2  162.48   11.60
  -7  -2   1  160.18   10.40
  -7  -2   1  115.89   12.80
  -7   2  -1  171.78   13.00
   7  -2  -1  171.68   10.40
  -2   1   7  170.28   11.10
  -7  -2  -1  183.88   13.00
  -7   2   1  124.09   12.90
  -1  -7  -2  156.18   10.30
   7   2  -1  159.38   11.40
  -1   7   2  166.68   11.50
  -1   7   2  198.98   10.30
  -1   7   2  153.58   10.30
   2  -1   7  171.28   10.00
   7  -2   1  155.08   11.10
   7  -2   1  153.48   11.00
   1  -7   2  161.18   11.60
   7   2  -1  180.68   10.40
  -1  -7  -2  164.98   11.60
  -2  -1  -7  165.08    9.80
  -2  -1  -7  185.08   12.50
   2  -1   7  173.08   12.00
   2   1  -7  168.58   12.20
   2  -1   7  154.78   10.10
   1  -7   2  169.68    9.80
   1   7  -2  164.88   11.40
   2   1  -7  184.18   11.10
  -2   7  -2   10.10    1.40
  -2   7  -2    9.50    2.90
  -7  -2   2    9.70    1.60
  -7   2  -2   19.20    3.90
   7  -2  -2   15.90    2.00
  -2  -7   2   10.60    2.40
  -2  -7   2   11.80    1.80
   2   2   7   10.20    1.40
   2  -7  -2    8.00    2.70
   2   7   2   11.40    2.90
   2   2   7    8.50    2.80
   7   2   2    9.70    2.50
   7   2   2   12.20    2.40
  -2   2  -7    8.90    3.10
   7  -2  -2    7.00    2.50
  -2  -7   2    8.50    2.90
   2   7   2    9.80    2.50
   2  -2  -7   10.40    2.10
  -7  -2   2   11.80    4.40
  -2  -2   7    8.90    2.40
   2  -2  -7   11.00    3.10
   7  -2  -2   11.30    1.60
   7   2  -2    8.30    1.40
   2   2  -7    8.10    3.00
  -2  -7  -2    7.40    2.00
  -2   7   2   13.20    3.00
   2   2  -7   17.50    2.90
  -2  -7  -2    9.70    2.80
  -2   2   7    9.80    2.50
   2  -7   2    2.30    2.30
   7  -2   2   12.40    2.50
  -2  -2  -7   11.90    1.30
   2   7  -2    8.90    2.70
   2  -2   7   16.40    3.40
   2  -2   7   10.40    1.60
   2  -2   7   11.60    1.80
   2  -7   2   10.90    2.00
  -2   7   2   12.50    1.80
  -2   7   2    8.70    2.00
   7   2  -2   13.10    2.80
  -7   2   2    6.30    4.00
  -2  -2  -7   11.40    3.40
  -7  -2  -2    5.20    3.20
   7  -2   2   11.00    2.80
  -3   7  -2   63.19    6.50
  -7   2  -3   72.59    7.40
  -2  -3   7   60.89    6.10
  -3   7  -2   76.49    5.10
   7   2   3   58.79    5.20
   3   7   2   62.69    6.40
   2   3   7   63.79    6.60
  -2   3  -7   75.79    7.30
  -3  -7   2   61.89    6.70
   2  -3  -7   65.09    5.50
   2  -3  -7   56.69    6.60
  -7  -2   3   66.19    4.20
  -7  -2   3   70.19    8.20
   2   3   7   68.49    4.80
   7   2   3   69.89    6.20
   3   7   2   48.70    6.30
   7  -2  -3   72.79    4.50
   7  -2  -3   49.50    6.00
  -3  -7   2   41.20    5.80
   3  -7  -2   64.19    6.60
  -3   7   2   81.29    5.80
  -7  -2  -3   64.59    7.20
   7  -2   3   75.39    6.20
   2  -3   7   64.19    5.10
  -7   2   3   85.79    8.60
   7   2  -3   68.99    6.60
  -2   3   7   67.29    5.80
  -2  -3  -7   60.79    6.80
   2   3  -7   74.29    6.60
  -3   7   2   54.49    6.00
  -3   7   2   67.39    5.10
   3  -7   2   58.59    5.50
   2  -3   7   67.89    6.90
  -3  -7  -2   69.69    6.70
   2  -3   7   65.69    4.90
   7  -2   3   67.89    5.40
   3   7  -2   69.29    6.00
  -2  -3  -7   67.39    4.60
   7   2  -3   69.59    4.10
   2   3  -7   63.09    5.80
  -3  -7  -2   59.09    5.40
   3  -7   2   71.29    6.20
  -4   7  -2    1.10    1.80
   4   7   2   -0.40    2.50
   7   2   4    5.80    2.60
   2  -4  -7    2.00    1.70
  -4  -7   2    1.50    2.80
   7   2   4    1.80    1.50
   7  -2  -4    0.20    2.10
  -4  -7   2    4.30    2.90
   2   4   7    4.50    1.60
   2  -4  -7    3.40    2.50
   2   4   7    2.70    2.30
  -4   7  -2    2.10    2.50
  -7   2  -4   -0.30    2.80
  -2   4  -7    0.80    2.30
   4  -7  -2    0.20    2.20
  -7  -2   4    2.60    3.50
   7  -2  -4    2.70    0.80
   4  -7   2    2.80    2.30
  -2  -4  -7    4.90    2.80
  -4  -7  -2    8.10    2.80
   2   4  -7    1.40    2.00
  -7   2   4    2.10    0.80
  -7   2   4    1.90    3.50
  -4   7   2    1.70    1.60
  -4   7   2    3.70    2.60
  -4  -7  -2    3.70    2.50
   7   2  -4    1.80    2.20
  -2   4   7    0.80    2.00
   4   7  -2    1.20    2.00
  -7  -2  -4    1.20    1.20
  -7  -2  -4    2.10    3.20
  -4   7   2    1.50    2.10
   7  -2   4    2.80    1.60
   2  -4   7    2.30    1.70
   7  -2   4    0.80    2.30
   4  -7   2    4.10    2.30
   2   4  -7    4.40    2.70
   2  -4   7    6.30    3.30
  -2  -4  -7    5.00    1.40
  -2   5  -7  302.17   19.70
  -5   7  -2  289.97   19.50
   2  -5  -7  300.07   20.00
   7  -2  -5  310.47   19.80
  -7   2  -5  303.87   20.50
   7   2   5  314.17   20.10
   7   2   5  287.27   18.20
   2  -5  -7  311.17   19.30
  -2   5  -7  324.57   19.90
  -7   2  -5  296.37   18.50
  -5   7  -2  289.37   18.90
   5   7   2  317.37   19.70
   5  -7  -2  309.47   19.90
   2   5   7  289.37   19.80
  -7  -2   5  317.07   21.50
   7  -2  -5  323.37   17.60
  -2  -5  -7  307.17   20.20
   7   2  -5  287.57   19.70
  -7  -2  -5  291.07   18.10
  -5  -7  -2  331.27   19.90
  -5  -7  -2  301.07   19.60
  -7  -2  -5  327.77   20.90
  -7   2   5  300.37   17.50
  -7   2   5  321.47   21.20
   5   7  -2  310.77   19.30
   5   7  -2  306.77   19.80
  -5   7   2  250.27   19.90
   2   5  -7  299.87   19.30
   2   5  -7  293.07   19.40
   7  -2   5  308.67   20.20
   7  -2   5  244.18   18.20
   2  -5   7  295.77   19.00
   5  -7   2  308.37   19.60
  -2   5   7  300.17   19.40
  -2  -5  -7  312.67   18.60
  -5   7   2  302.67   19.30
  -2  -6   7  187.48   13.50
   6   7   2  158.18   12.60
  -6  -7   2  131.69   13.60
  -6   7  -2  186.48   12.80
  -7   2  -6  180.38   13.80
   7   2   6  175.88   13.10
  -7  -2   6  166.28   14.50
  -2   6  -7  180.48   13.30
  -2   6  -7  189.68   12.90
   2   6   7  191.28   13.10
  -6   7  -2  189.98   12.60
   7  -2  -6  191.08   13.00
   2  -6  -7  172.68   12.40
   6  -7  -2  179.18   13.00
   7  -2  -6  183.68   10.70
  -7   2  -6  171.58   11.30
   2  -6  -7  183.28   13.10
   6   7  -2  178.78   12.20
  -6  -7  -2  189.48   13.10
  -7  -2  -6  195.78   11.10
  -7  -2  -6  190.18   14.10
   7  -2   6  176.58   13.30
  -6   7   2  148.79   13.50
   7  -2   6  173.58   11.20
   6  -7   2  187.98   12.90
  -2  -6  -7  183.28   11.90
  -2  -6  -7  180.58   13.20
   7   2  -6  161.38   12.70
  -2   6   7  170.68   12.40
  -7  -2  -6  172.78   10.80
   2   6  -7  166.08   12.40
   2   6  -7  187.38   12.80
  -6   7   2  170.08   12.40
   2  -6   7  174.48   12.30
  -6  -7  -2  180.48   12.90
  -7   2   6  176.68   10.60
   6   7  -2  177.68   12.90
  -7   2   6  180.28   14.40
   0  -7  -3   -1.00    1.20
   0   7  -3    0.50    2.10
   0  -7  -3    0.80    2.00
   3   0  -7    0.70    2.30
   0  -7   3   -0.50    1.30
  -7  -3   0   -1.80    3.30
   7  -3   0    1.60    2.10
  -3   0  -7    0.80    2.50
   3   0   7    1.20    2.30
   3   0  -7    1.60    1.60
   0  -7   3   -0.60    2.10
  -3   0   7   -1.20    1.50
   0  -7   3   -0.10    1.10
  -7   3   0    2.10    1.60
   7   3   0    0.80    1.80
   0   7   3    0.70    2.00
   0   7   3    1.50    1.50
   7   3   0   -1.00    1.50
  -7   3   0   -2.20    3.30
  -1  -7   3   94.59    6.90
  -7  -3   1  109.89    7.20
   7   3   1  103.69    7.70
  -7  -3   1   66.59    9.60
  -1   7  -3  107.99    8.30
  -1   7  -3  108.19    6.80
   1   7   3  101.19    8.20
   7   3   1  102.29    7.60
  -1  -7   3  100.79    7.20
   1   7   3  103.29    7.40
   7  -3  -1  105.59    7.10
   7  -3  -1   96.89    7.90
  -3  -1   7  104.69    7.40
   3  -1  -7   94.09    8.70
   1  -7  -3  100.19    8.10
  -3   1  -7  110.89    9.00
   3   1   7  110.69    8.50
  -1  -7   3  103.79    8.30
   3  -1  -7  113.59    7.70
  -7   3  -1   86.19    9.00
   7   3  -1  100.99    7.90
   3  -1   7   97.49    8.30
  -3   1   7  104.19    7.40
  -1   7   3  110.19    7.20
   7  -3   1   98.19    7.80
   3  -1   7  111.19    6.20
   7   3  -1   88.99    6.90
   1  -7   3  115.19    8.40
  -3  -1  -7  107.29    9.00
  -1   7   3   99.99    7.30
   3  -1   7   96.59    6.10
  -1  -7  -3   99.29    7.20
  -7   3   1  116.09    7.20
  -7  -3  -1  113.49    9.70
  -1  -7  -3   95.09    8.00
   3   1  -7  108.79    7.70
  -1   7   3  113.39    8.20
   1  -7   3  100.69    6.90
   1   7  -3  100.69    8.00
   7   3   2   14.50    2.40
   3   2   7    5.50    2.80
  -7  -3   2   10.70    1.80
   7  -3  -2   11.70    1.90
   7  -3  -2   14.00    2.90
  -3  -2   7   11.20    2.40
  -3  -2   7   15.00    4.10
   2   7   3   13.90    2.70
  -2  -7   3   12.10    3.40
  -2  -7   3   14.50    2.20
  -2  -7   3   12.60    2.60
   3  -2  -7   11.20    3.60
  -7  -3   2   10.90    4.50
  -7   3  -2   13.20    3.70
   7   3   2   11.50    2.80
   2  -7  -3   12.00    3.00
  -3   2  -7   16.50    3.80
  -2   7  -3   10.90    3.10
  -2   7  -3   16.50    2.10
   2   7   3   11.90    3.10
   3  -2  -7   11.10    2.40
   3  -2   7   11.20    1.50
   7  -3   2   10.30    2.30
   2   7  -3    9.30    2.70
  -2  -7  -3   11.60    2.40
   2  -7   3   11.40    2.80
  -7  -3  -2    3.20    3.10
   7  -3   2   12.90    3.20
   7   3  -2   15.40    3.10
   2  -7   3   10.40    2.00
  -3  -2  -7   17.80    3.90
   3  -2   7   13.30    3.40
  -3   2   7   12.90    2.40
  -7   3   2   10.60    4.70
  -2   7   3   14.10    2.60
   3   2  -7   12.20    2.80
  -7   3   2    9.00    1.90
  -2   7   3   10.20    2.80
  -2   7   3   10.70    2.10
   7   3  -2   12.00    1.90
   3  -2   7   11.90    1.60
  -2  -7  -3   14.50    2.90
   7  -3  -3 1662.03   95.99
  -3  -3   7 1627.64   95.19
  -3  -3   7 1616.44   96.69
  -3  -7   3 1558.44   94.99
  -3   3  -7 1717.43   96.39
   7   3   3 1581.34   95.49
  -7   3  -3 1573.24   96.09
   3  -7  -3 1609.14   95.79
  -7  -3   3 1519.65   94.19
  -7  -3   3 1680.83   97.39
  -3  -7   3 1894.41   95.69
   7   3   3 1616.84   94.89
  -3   7  -3 1732.33   95.89
  -3  -7   3 1581.84   95.99
   3   7   3 1619.94   95.79
   3  -3  -7 1624.44   95.29
   3   3   7 1661.23   96.09
   7  -3  -3 1688.53   94.39
  -3   7  -3 1481.15   94.59
   3  -7   3 1616.64   95.69
  -3   3   7 1588.74   94.99
  -3   7   3 1646.24   95.49
   7   3  -3 1720.93   94.19
   3  -3   7 1615.94   96.19
   3  -3   7 1659.23   94.49
   3  -3   7 1592.54   94.49
  -3  -7  -3 1637.04   95.59
  -7  -3  -3 1597.14   96.29
   7   3  -3 1597.54   95.69
  -7   3   3 1605.64   94.29
  -3  -3  -7 1670.33   96.49
  -7   3   3 1852.61   97.39
   3  -7   3 1387.36   95.09
  -3  -3  -7 1665.93   94.09
   3   7  -3 1648.04   95.39
   3   3  -7 1601.14   95.39
   7  -3   3 1561.64   95.69
  -3   7   3 1686.63   95.19
  -3   7   3 1647.44   94.89
  -3  -3  -7 1693.13   94.09
  -3  -7  -3 1620.64   95.19
   7  -3   3 1577.34   94.99
   7  -3  -4  120.69    9.70
   7  -3  -4  120.89    8.10
  -7   3  -4  118.29   10.50
   3  -4  -7  127.19    9.20
  -3   4  -7  126.99   10.00
   3   4   7  122.59    9.80
  -4  -7   3  125.59   10.10
  -7  -3   4  131.99    7.80
  -4   7  -3  119.39    9.60
   4   7   3  119.79    9.70
   7   3   4  128.09    9.90
   7   3   4  124.09    8.50
   4  -7  -3  120.29    9.60
  -3  -4   7  127.99   10.50
  -7  -3   4  120.39   11.00
  -4   7  -3  101.39    8.60
  -3   4   7  126.89    9.00
   3  -4   7  137.59    8.70
   7   3  -4  130.79    7.80
  -4   7   3  118.29    9.30
   7  -3   4  123.39    8.70
  -4  -7  -3  123.49    9.50
   4  -7   3  123.99    9.40
  -7   3   4  121.89   10.90
  -3  -4  -7  128.29    8.10
   3   4  -7  130.89    9.60
   7  -3   4  133.79   10.20
  -4   7   3  134.69    9.60
  -7   3   4  118.29    8.00
  -3  -4  -7  118.69   10.20
   3  -4   7  134.89   10.40
   4   7  -3  121.19    9.30
   7   3  -4  130.99    9.70
  -7  -3  -4  140.99   10.80
  -4  -7  -3  134.79    9.80
  -5   7  -3  117.09    9.30
  -5   7  -3  110.29    8.70
  -3   5  -7  121.89    9.70
  -7  -3   5  126.39    7.20
  -5  -7   3  104.89   10.10
  -7  -3   5  115.89   11.10
   7  -3  -5  126.89    9.50
   5   7   3  114.29    9.40
   5  -7  -3  117.59    9.40
   7   3   5  111.69    9.40
   3   5   7  108.99    9.40
   3  -5  -7  104.39    8.80
  -7   3  -5  104.69    9.80
   3   5   7  122.99    8.20
   7  -3  -5  116.19    7.50
  -3  -5   7  113.09    9.90
  -5   7   3  104.59    8.80
  -5  -7  -3  114.49    9.40
  -3   5   7  118.19    8.70
  -5   7   3  141.79    9.90
  -3   5   7   99.69   10.10
   7  -3   5  115.89    8.00
  -5  -7  -3  119.09    9.00
  -7  -3  -5  123.19    7.80
   5   7  -3  105.89    9.30
  -7   3   5  116.99    7.40
  -7   3   5  121.59   10.70
  -7  -3  -5  103.79   10.10
   5   7  -3  103.19    8.60
   5  -7   3   99.39    8.70
  -3  -5  -7  122.19    7.90
  -3  -5  -7  112.79    9.70
   3  -5   7  116.79    8.40
   3   5  -7  106.49    8.60
   7   3  -5  116.79    9.30
   7  -3   5  121.09    9.70
   3   5  -7  107.19    9.00
   7   3   6    5.00    3.50
  -6  -7   3   -1.40    3.60
   6   7   3    5.50    3.00
   7  -3  -6    5.10    1.50
  -6   7  -3    8.20    3.20
   6  -7  -3    7.40    3.10
  -3  -6   7    1.60    3.40
  -6   7  -3    2.70    2.70
   3  -6  -7    1.70    2.20
  -3   6  -7    0.60    3.40
  -7  -3   6    7.90    1.30
  -7   3  -6    6.10    4.00
  -7  -3   6    7.50    4.30
   7  -3  -6    1.50    2.60
  -7  -3   6    7.70    1.30
  -3   6  -7    8.40    3.20
   3   6   7    5.20    3.20
  -3  -6  -7    4.90    2.00
  -6  -7  -3    7.30    3.30
   6   7  -3    8.30    3.10
  -6   7   3   -1.00    3.70
  -6   7   3    6.30    2.50
   7   3  -6    8.20    3.10
   7  -3   6    3.80    1.60
   6  -7   3    8.10    2.60
   3   6  -7    7.60    2.90
   7  -3   6    5.60    3.30
  -6  -7  -3    1.80    2.50
   6   7  -3    6.70    2.60
  -7  -3  -6    8.00    4.00
  -3   6   7    5.10    2.40
  -7   3   6    6.40    1.50
  -7  -3  -6    6.40    1.40
   3  -6   7    5.80    2.40
  -3  -6  -7    6.90    3.20
   3   6  -7    9.70    3.20
  -3   6   7    7.50    3.40
  -7   3   6   22.00    5.10
  -7  -3  -6    4.70    1.70
   0  -7  -4   -0.20    1.90
   0   7  -4   -3.90    2.00
   0  -7   4    1.20    2.30
   0   7   4    0.90    1.70
  -4   0   7    4.20    3.50
   0  -7  -4    0.20    1.50
   7  -4   0    1.50    1.90
   0  -7   4    0.20    1.50
   4   0  -7   -1.60    1.50
  -7   4   0    0.90    1.80
  -7   4   0   -2.30    3.30
   7   4   0    1.00    1.70
   7   4   0   -2.00    1.70
   0   7   4   -1.20    2.10
   4   0   7   -1.50    2.30
  -4   0  -7    0.60    2.80
  -4   0   7    0.60    1.40
  -4   0   7    0.30    1.30
  -7  -4   0   -3.50    2.80
   7   4   1   84.99    7.00
   7   4   1   81.29    6.90
  -1  -7   4   89.59    6.90
  -4  -1   7   84.99    6.30
  -1  -7   4   87.29    6.60
  -4  -1   7   95.59    9.70
  -7   4  -1   93.19    8.30
   7  -4  -1   96.59    7.60
  -1  -7   4   89.39    7.70
   1  -7  -4   90.69    6.80
  -7  -4   1   60.09    8.90
  -1   7  -4   94.09    6.50
   1   7   4   84.19    7.50
  -4  -1   7   99.39    6.60
   4  -1  -7   94.09    7.20
   1  -7  -4   88.99    7.40
  -1   7  -4  101.59    7.80
  -7   4  -1   76.89    6.90
   4   1   7   92.29    8.00
   4  -1  -7   97.29    6.70
  -4   1  -7   98.99    8.50
  -1   7   4   93.49    6.90
   4  -1   7   94.29    8.00
  -1  -7  -4   85.49    7.20
   1  -7   4   91.59    6.70
   4   1  -7   78.49    7.00
  -7   4   1   89.69    6.70
  -7   4   1   64.79    9.30
  -7  -4  -1  102.89    8.70
  -1  -7  -4   88.79    6.90
  -4   1   7   77.09    8.90
  -4  -1  -7   90.49    8.50
   7   4  -1   96.49    6.60
   7   4  -1  109.69    7.70
  -1   7   4   96.19    7.60
   1  -7   4   83.89    7.50
   1   7  -4   95.99    7.50
  -4   1   7   92.79    6.50
   7  -4   1   87.29    7.30
   7  -4  -2   84.39    7.40
  -7   4  -2   90.79    8.00
   2   7   4   93.49    7.80
  -7   4  -2   86.49    7.20
  -2   7  -4   91.99    7.70
  -4  -2   7   83.19    9.00
  -4   2  -7   70.59    8.30
   4   2   7   88.59    7.80
  -2  -7   4  105.29    7.20
   7   4   2   96.99    7.10
  -7  -4   2   49.80    8.50
   7   4   2   77.09    7.10
  -4  -2   7   90.79    6.40
  -4  -2   7   91.19    6.50
  -2  -7   4   88.09    7.10
   2  -7  -4   80.49    7.30
  -2  -7   4   96.99    8.10
   4  -2  -7   97.29    7.20
  -2   7  -4  102.79    6.70
  -7  -4   2   80.99    6.40
  -2   7   4   91.39    7.60
   7   4  -2   83.89    7.40
   7   4  -2   90.49    6.30
  -7  -4  -2   93.79    8.70
  -4   2   7   93.69    6.50
   2  -7   4   87.19    6.70
  -4  -2  -7   83.19    8.30
   4  -2   7   84.29    8.40
  -7   4   2   69.79    9.20
  -4   2   7   98.79    9.00
  -2  -7  -4   90.99    7.30
  -2  -7  -4   89.79    7.10
   4   2  -7   88.79    7.20
  -7   4   2   91.49    6.50
   4  -2   7   87.79    5.60
   4  -2   7   91.89    5.70
   7  -4   2   81.59    7.00
  -2   7   4   87.59    7.20
   2   7  -4   96.29    7.40
   2  -7   4   81.39    7.30
  -4  -3   7   55.89    7.10
   3   7   4   48.10    5.60
  -4  -3   7   47.70    4.60
   7  -4  -3   49.20    4.10
  -7  -4   3   41.70    3.80
  -3   7  -4   43.60    5.60
   7  -4  -3   43.80    5.20
  -7   4  -3   42.40    5.70
  -3  -7   4   44.60    5.20
  -4   3  -7   50.09    6.30
   7   4   3   39.90    5.20
   3  -7  -4   48.50    5.50
   4   3   7   38.70    5.40
  -7  -4   3   40.00    6.70
   4  -3  -7   38.30    4.90
   7   4   3   43.10    4.50
  -3  -7   4   38.90    5.40
  -3   7  -4   42.50    4.40
   4  -3   7   42.10    3.50
   4  -3   7   46.20    3.60
  -3   7   4   52.09    5.50
   4  -3   7   42.40    5.80
   7  -4   3   40.40    4.50
  -3   7   4   33.80    4.70
   3   7  -4   45.50    5.20
  -4  -3  -7   45.00    2.90
   7  -4   3   45.70    5.50
  -4   3   7   50.89    6.80
  -3  -7  -4   42.40    4.90
   3  -7   4   36.00    4.80
   4   3  -7   43.80    5.20
  -7   4   3   41.70    4.00
  -7   4   3   40.50    6.30
  -3  -7  -4   47.90    5.00
   3  -7   4   47.50    4.80
  -7  -4  -3   26.70    5.40
  -4   3   7   48.40    4.50
   7   4  -3   37.90    5.20
   7   4  -3   38.80    3.80
  -4  -3  -7   43.20    2.90
  -4  -3  -7   44.90    6.30
   4   7   4   52.29    6.20
   4  -7  -4   40.30    5.40
   4   4   7   40.00    5.80
   7  -4  -4   48.20    4.10
  -4  -7   4   44.10    5.60
  -7   4  -4   37.20    5.70
  -7  -4   4   56.29    4.10
  -4   7  -4   43.70    4.90
  -7  -4   4   61.39    7.50
   7   4   4   46.70    4.60
  -4   7  -4   44.90    6.00
   4  -4  -7   39.40    5.10
   7   4   4   56.89    6.00
  -4   4  -7   48.60    6.20
  -4  -4   7   33.80    6.10
   7  -4  -4   53.49    5.90
  -7   4   4   51.39    4.20
  -4   7   4   51.29    5.50
   4   7  -4   48.30    5.70
  -4   4   7   57.49    4.80
  -4   4   7   42.60    6.50
   7  -4   4   46.50    4.90
   4   4  -7   39.50    5.20
  -7  -4  -4   49.50    6.40
   4  -4   7   49.00    6.40
  -4  -7  -4   41.90    5.40
  -4  -4  -7   46.10    3.60
  -4  -4  -7   54.39    6.70
  -4  -7  -4   47.00    5.40
  -4   7   4   57.29    5.90
   4  -4   7   45.10    4.40
   7   4  -4   47.90    5.70
   7  -4   4   36.40    5.50
   4   7  -4   45.50    5.10
   7   4  -4   47.60    3.90
   4  -7   4   48.10    5.50
  -4  -4  -7   47.50    3.70
  -7   4   4   43.30    6.40
  -4  -5   7    4.70    3.70
  -5  -7   4    4.00    3.60
  -5   7  -4    9.90    3.70
   4   5   7    6.90    3.10
  -7  -4   5    6.10    1.60
   5  -7  -4    9.80    3.10
   4  -5  -7    5.20    2.60
  -5   7  -4    3.90    2.60
  -4   5  -7    1.80    3.10
  -7   4  -5    6.40    3.70
   7  -4  -5    4.60    1.80
   7  -4  -5    6.30    2.90
  -7  -4   5    4.10    3.90
   7   4   5    5.30    2.90
   5   7   4    9.60    3.60
  -4  -5  -7    5.50    1.70
   4  -5   7    4.40    3.30
   4   5  -7    9.60    2.60
  -7  -4  -5    4.10    4.00
  -7   4   5    3.30    3.60
  -4  -5  -7    6.20    3.70
   4  -5   7   24.10    3.10
   5   7  -4    7.90    2.70
   4   5  -7    0.20    2.50
  -5   7   4    8.20    2.80
  -5   7   4    6.00    3.40
  -4   5   7    7.80    2.50
  -4   5   7    2.60    3.80
   7   4  -5    8.80    3.20
  -4  -5  -7    5.70    1.80
   5   7  -4    5.60    3.10
   7   4  -5    5.30    1.70
  -7  -4  -5    5.40    2.20
   5  -7   4    6.60    2.50
   7  -4   5    9.10    3.50
   7  -4   5    6.00    2.10
  -5  -7  -4    5.00    2.80
  -5  -7  -4    3.90    3.00
  -7   4   5    3.80    1.70
  -7   4  -6    7.50    4.10
   7   4   6    4.10    3.20
  -6   7  -4    3.30    3.00
  -4   6  -7   11.00    3.70
  -6   7  -4   12.00    3.80
  -6  -7   4    7.50    4.30
   7  -4  -6   13.90    3.90
  -7  -4   6    7.40    4.50
   4   6   7    3.50    3.10
   4  -6  -7    8.90    3.00
  -4  -6   7   11.50    4.20
   6   7   4   13.70    3.90
   6  -7  -4    6.50    3.20
  -4   6  -7   11.40    3.70
  -7  -4   6    9.20    1.90
   4  -6   7   10.90    2.60
  -6  -7  -4    7.40    3.20
   6  -7   4    5.90    2.80
  -4  -6  -7    8.70    3.90
   7  -4   6    2.50    3.30
  -4   6   7   11.40    2.90
  -6  -7  -4   10.40    3.00
  -6   7   4   13.30    4.30
  -7  -4  -6    9.50    2.20
  -6   7   4    5.30    2.70
  -7  -4  -6    4.50    3.70
  -4  -6  -7   11.40    2.40
  -7   4   6   10.20    2.10
   4   6  -7    7.80    3.20
   6   7  -4    8.90    2.80
   6   7  -4    6.30    3.20
   7  -4   6    7.80    2.10
  -4   6   7    7.20    3.90
  -7   4   6   10.70    4.80
   7   4  -6   14.90    3.70
   4   6  -7   12.00    3.00
   0   7  -5   -0.80    2.70
   0  -7   5   -2.30    2.10
   0  -7  -5    0.50    1.80
  -7  -5   0   -2.70    2.90
   0   7  -5    1.50    1.70
  -7   5   0   -2.50    3.30
  -5   0   7   -2.00    1.10
   7   5   0    4.00    2.30
   0   7   5    1.30    2.40
   5   0   7    2.10    2.80
   7  -5   0    3.30    2.40
  -5   0   7    2.20    1.30
   5   0  -7   -1.00    1.90
  -7   5   0   -1.00    1.80
  -5   0  -7   -2.40    2.90
   7   5   0   -0.10    1.80
   0  -7  -5   -2.50    2.10
  -5   0   7    0.70    3.40
   1   7   5   28.90    4.50
  -5   1  -7   26.20    5.00
  -5  -1   7   30.50    3.10
   5   1   7   41.40    5.40
  -1  -7   5   29.30    4.60
   7   5   1   34.70    4.50
  -1  -7   5   29.60    4.20
  -1   7  -5   32.40    4.90
  -1   7  -5   33.20    3.90
   7  -5  -1   26.90    4.30
   1  -7  -5   36.60    4.20
   5  -1  -7   35.30    3.50
  -5  -1   7   26.30    5.60
   5  -1  -7   22.40    4.10
   1  -7  -5   27.90    4.20
  -7  -5   1   30.60    6.50
  -5  -1   7   36.00    3.10
  -7   5  -1   24.10    4.00
  -7   5  -1   36.70    5.30
   7   5   1   34.60    4.40
   5   1  -7   26.70    4.10
  -7   5   1   35.10    4.00
  -7   5   1   25.60    6.00
   5  -1   7   41.30    5.40
  -1  -7  -5   32.90    4.20
  -1   7   5   33.70    4.50
  -5   1   7   39.30    6.20
  -7  -5  -1   32.00    5.50
   7  -5   1   27.90    4.20
  -5  -1  -7   26.40    5.20
  -1  -7  -5   34.30    4.20
   7   5  -1   37.00    4.70
   1  -7   5   27.90    4.60
   1   7  -5   29.00    4.40
   7   5  -1   31.90    3.90
  -2   7  -5  380.26   23.30
   7   5   2  366.56   22.80
   7   5   2  392.56   22.70
   2  -7  -5  346.27   23.00
  -2  -7   5  352.26   23.30
   7  -5  -2  390.66   23.40
  -2   7  -5  361.06   22.40
  -5  -2   7  366.26   24.50
  -5   2  -7  373.06   24.00
  -2  -7   5  354.16   22.90
   2   7   5  350.66   23.10
  -7   5  -2  339.27   23.20
  -5  -2   7  364.96   21.60
  -5  -2   7  350.56   21.80
   5   2   7  350.16   23.40
   5  -2  -7  363.76   22.90
  -7   5  -2  361.06   22.70
   5  -2  -7  359.76   21.90
  -7   5   2  358.46   22.20
  -5  -2  -7  370.36   24.10
  -2  -7  -5  371.26   22.80
   2   7  -5  381.86   22.90
   7   5  -2  354.46   22.10
   7   5  -2  365.06   23.20
  -2   7   5  352.66   22.80
  -2   7   5  363.86   23.00
  -5   2   7  400.86   24.80
   2  -7   5  356.06   23.00
  -7   5   2  298.07   24.50
  -7  -5  -2  367.56   23.80
   5   2  -7  378.96   23.10
  -5   2   7  359.16   21.80
   5  -2   7  347.47   23.50
   5  -2   7  355.26   21.20
   7  -5   2  349.77   22.80
  -2  -7  -5  366.96   22.90
   5  -2   7  351.76   21.20
  -5  -3   7   39.30    6.50
   3  -7  -5   45.10    5.70
  -7   5  -3   46.50    6.10
  -3   7  -5   46.60    6.00
  -3   7  -5   49.99    5.10
  -5  -3   7   47.70    4.40
  -7  -5   3   42.20    7.40
   5  -3  -7   45.30    5.60
   7  -5  -3   45.60    5.60
  -5  -3   7   46.70    4.20
   7   5   3   55.89    5.20
  -3  -7   5   40.20    5.80
  -3  -7   5   54.39    5.90
  -7   5  -3   41.10    5.20
  -5   3  -7   44.70    6.30
   7   5   3   52.69    5.80
   5   3   7   42.70    5.80
   3   7   5   44.20    5.80
   5   3  -7   42.00    5.40
   7  -5   3   35.80    4.80
  -7   5   3   47.40    7.20
  -5   3   7   47.20    6.80
  -5  -3  -7   43.40    6.30
   5  -3   7   48.40    6.30
   5  -3   7   52.19    3.90
  -3  -7  -5   39.50    5.00
   7   5  -3   44.80    4.40
  -5   3   7   44.80    4.30
  -3   7   5   47.70    5.50
  -3   7   5   50.69    5.80
  -7   5   3   43.50    4.50
   5  -3   7   51.49    3.80
   7   5  -3   35.20    5.20
   3   7  -5   50.69    5.50
  -3  -7  -5   46.50    5.60
   3  -7   5   44.60    5.20
  -7  -5  -3   46.80    6.20
  -5   4  -7   40.10    6.00
  -4  -7   5   43.80    5.50
   4   7   5   39.00    5.40
  -7  -5   4   42.30    6.90
  -7   5  -4   46.30    6.00
   5  -4  -7   42.60    5.10
   5   4   7   30.70    5.20
  -5  -4   7   30.30    5.80
   4  -7  -5   35.00    5.10
   7   5   4   42.60    5.40
  -4   7  -5   52.39    5.20
   7  -5  -4   37.00    5.40
  -4   7  -5   31.80    5.20
  -5  -4   7   40.30    4.20
  -4  -7  -5   37.20    4.60
   7  -5   4   38.70    4.50
   5   4  -7   37.80    5.10
   7   5  -4   29.30    5.00
  -7  -5  -4   34.10    4.50
  -4   7   5   34.80    5.30
  -7  -5  -4   33.40    5.50
   7   5  -4   38.00    3.80
  -7   5   4   46.40    4.30
   4   7  -5   41.70    4.90
   4   7  -5   34.80    5.20
  -5   4   7   35.60    6.50
  -4  -7  -5   35.10    5.20
   4  -7   5   33.30    4.50
  -5  -4  -7   36.90    3.10
  -5  -4  -7   33.00    3.00
  -7   5   4   36.10    6.00
   5  -4   7   39.60    6.00
  -5   4   7   41.10    4.20
  -5  -4  -7   33.20    5.70
  -4   7   5   34.50    4.60
   5  -4   7   42.50    3.90
  -5   5  -7  312.17   19.30
   7  -5  -5  284.87   18.80
  -5  -7   5  291.87   19.20
   7   5   5  250.07   18.50
  -5   7  -5  228.08   18.00
   5  -7  -5  260.37   18.60
   5   7   5  239.68   18.40
  -7  -5   5  313.77   20.40
   5  -5  -7  283.37   18.50
  -5   7  -5  308.07   19.10
   5   5   7  268.57   18.80
  -7   5  -5  294.77   19.10
  -5  -5   7  281.47   19.60
  -5  -5  -7  258.07   19.10
   5  -5   7  267.67   17.30
   7  -5   5  280.57   19.10
  -7  -5  -5  273.97   19.40
   5   7  -5  295.57   17.90
  -5   5   7  270.17   17.50
   7  -5   5  244.58   17.50
   5  -7   5  273.87   18.00
   7   5  -5  292.07   18.80
  -5  -5  -7  291.17   17.00
  -7   5   5  278.07   17.20
  -5   5   7  245.18   19.30
   7   5  -5  273.27   17.00
   5   5  -7  271.87   18.50
  -5   7   5  269.57   17.90
  -5   7   5  288.27   19.00
   5  -5   7  267.77   19.20
  -5  -7  -5  275.47   18.60
   5   5  -7  290.67   17.50
  -5  -7  -5  297.97   18.10
   5   7  -5  265.07   18.60
  -7   5   5  272.57   19.80
  -7  -5  -5  272.97   17.50
  -7   5  -6   45.60    6.60
  -6  -7   5   58.59    7.50
   5  -6  -7   56.79    6.50
  -7  -5   6   54.79    7.50
   7   5   6   51.29    6.50
  -5   6  -7   47.90    6.20
   5   6   7   57.89    7.00
  -5  -6   7   71.79    8.10
   7  -5  -6   40.40    5.90
  -6   7  -5   41.20    5.80
   6   7   5   52.19    6.50
   6  -7  -5   49.40    6.40
  -6   7  -5   45.20    6.20
  -7   5   6   55.19    4.80
   7   5  -6   56.29    4.60
   6   7  -5   60.29    5.70
   7   5  -6   67.99    7.20
  -5   6   7   53.29    5.50
  -5   6   7   58.69    7.80
  -6   7   5   63.39    7.50
   7  -5   6   54.69    5.30
   6   7  -5   52.79    6.60
  -5  -6  -7   52.79    7.10
  -7  -5  -6   49.60    6.90
   7  -5   6   55.89    7.40
  -6  -7  -5   42.70    6.10
   6  -7   5   50.19    5.60
  -5  -6  -7   52.99    5.00
  -7   5   6   49.80    7.20
   5  -6   7   49.80    5.20
  -7  -5  -6   49.99    5.00
  -6  -7  -5   54.79    5.80
   5   6  -7   52.09    6.40
   5   6  -7   60.59    5.60
  -6   7   5   54.69    5.70
  -6   0   7    1.80    3.60
  -7  -6   0    0.00    3.30
   0   7   6    0.20    2.40
   0  -7   6   -0.90    2.30
   0  -7  -6   -1.20    1.80
   7  -6   0   -0.10    2.20
   0   7  -6   -3.30    2.40
   0   7  -6   -1.50    1.90
   0  -7  -6   -2.10    2.00
   7   6   0   -0.30    2.10
   7   6   0    4.20    2.50
  -7   6   0    0.40    2.40
   6   0   7    4.30    3.10
  -7   6   0   -2.80    2.80
  -6   0   7    0.20    0.90
  -6   0   7   -0.80    1.00
   6   0  -7    0.50    2.20
  -6   0  -7   -0.70    3.20
   1  -7  -6  206.08   14.90
   7   6   1  245.28   15.10
  -7   6  -1  214.68   15.00
   6  -1  -7  232.68   15.30
  -6   1  -7  219.38   16.30
  -1   7  -6  223.28   15.40
  -6  -1   7  219.78   16.90
   7  -6  -1  224.88   15.50
   6   1   7  223.58   15.80
  -6  -1   7  235.18   13.30
  -7  -6   1  173.68   16.40
   7   6   1  212.98   14.90
  -1  -7   6  239.88   15.50
   1   7   6  215.68   15.30
  -1  -7   6  220.38   15.40
   1  -7  -6  215.68   15.10
  -6  -1   7  211.58   13.30
  -1   7  -6  197.48   14.60
  -7   6  -1  225.68   15.40
  -6   1   7  247.78   13.50
  -7   6   1  164.78   16.00
   7  -6   1  243.78   15.30
   7   6  -1  214.18   14.50
   7   6  -1  209.78   15.20
  -1   7   6  227.58   15.20
  -6   1   7  210.58   16.80
   1  -7   6  231.68   15.40
  -7   6   1  223.38   14.70
  -6  -1  -7  224.08   16.40
  -6   1   7  223.08   13.40
   1   7  -6  221.68   15.30
  -1  -7  -6  241.48   15.30
   6   1  -7  238.78   15.30
  -7  -6  -1  234.48   16.00
   6  -1   7  210.38   15.80
  -1  -7  -6  227.58   14.90
   7   6   2   38.70    4.90
   2  -7  -6   38.20    5.10
  -2  -7   6   36.00    5.20
   6   2   7   40.40    5.70
   2   7   6   43.90    5.60
  -2   7  -6   49.50    5.90
  -2   7  -6   33.30    4.60
  -7  -6   2   31.10    6.60
  -7   6  -2   37.10    5.20
  -7   6  -2   43.30    5.50
   7  -6  -2   40.20    5.40
  -6  -2   7   40.20    3.20
  -6  -2   7   43.90    3.40
  -6  -2   7   41.20    6.60
  -6   2  -7   39.10    6.10
   6  -2  -7   37.80    5.20
  -2  -7   6   39.60    5.50
   7   6   2   36.80    4.90
   6  -2  -7   46.00    3.80
   6  -2   7   38.50    5.90
   6  -2   7   44.50    3.10
  -6   2   7   39.00    6.60
  -6  -2  -7   37.50    6.10
  -2  -7  -6   48.70    5.10
  -7   6   2   45.00    7.10
   2  -7   6   45.00    5.40
   2   7  -6   34.90    5.10
   6  -2   7   37.20    3.10
   6   2  -7   39.50    5.10
  -7   6   2   37.90    4.60
  -2  -7  -6   44.40    5.50
  -6   2   7   41.80    3.50
   7   6  -2   38.60    5.30
  -2   7   6   45.40    5.40
   7  -6   2   32.10    4.60
  -7  -6  -2   41.50    5.90
   7   6  -2   37.30    4.30
  -6  -3   7  155.18   13.50
   6   3   7  160.78   12.60
  -7   6  -3  183.78   12.50
   7   6   3  157.68   11.90
  -7  -6   3  166.68   14.50
  -6   3  -7  159.48   13.20
  -6  -3   7  157.88   10.40
  -7   6  -3  162.78   12.00
   6  -3  -7  165.08   12.10
   3   7   6  166.58   12.60
  -6  -3   7  162.88   10.60
  -3  -7   6  173.48   12.50
   6  -3  -7  176.98   10.90
  -3   7  -6  179.38   12.00
   7  -6  -3  189.08   12.70
   3  -7  -6  162.98   12.10
  -3   7  -6  168.68   12.50
   6  -3   7  165.98   12.90
   6   3  -7  169.78   12.30
  -7   6   3  155.48   11.30
  -7   6   3  142.69   13.70
  -7  -6  -3  164.08   12.00
  -7  -6  -3  164.28   12.90
  -6   3   7  156.48   13.60
   3   7  -6  167.58   11.90
  -3   7   6  162.88   11.70
  -3   7   6  152.28   12.40
  -3  -7  -6  176.28   11.60
   7  -6   3  170.88   11.80
  -6   3   7  171.18   10.70
   6  -3   7  176.48   10.50
   7   6  -3  169.28   12.40
  -6  -3  -7  161.08   13.20
   7   6  -3  157.78   11.20
   3  -7   6  135.49   11.40
  -3  -7  -6  171.98   12.40
   4  -7  -6   26.20    4.90
  -4   7  -6   40.50    5.10
  -4   7  -6   29.40    5.10
  -6  -4   7   28.60    6.10
  -4  -7   6   23.60    4.90
  -6   4  -7   31.70    5.50
   6   4   7   32.40    5.20
   4   7   6   30.80    5.10
   7  -6  -4   39.90    5.40
  -6  -4   7   36.70    3.90
  -7   6  -4   39.40    5.50
  -7   6  -4   31.20    5.10
   7   6   4   33.20    5.10
  -6  -4   7   39.40    3.90
   6  -4  -7   27.40    4.60
  -7  -6   4   31.30    6.50
  -6  -4  -7   23.20    5.30
  -4  -7  -6   35.40    5.40
  -6  -4  -7   32.90    3.00
  -4  -7  -6   32.80    4.20
  -7   6   4   28.30    5.50
   7   6  -4   31.60    3.80
   6   4  -7   40.60    5.40
   4   7  -6   29.00    4.30
   4   7  -6   29.10    4.90
   6  -4   7   38.30    6.00
   6  -4   7   36.50    3.60
  -4   7   6   37.70    5.70
  -6   4   7   31.50    3.60
  -6   4   7   20.80    5.70
  -4   7   6   32.50    4.40
  -7  -6  -4   29.80    4.40
  -7  -6  -4   34.10    5.70
   7  -6   4   31.70    4.40
  -7   6   4   31.30    4.10
   7   6  -4   25.60    4.70
   4  -7   6   36.50    4.70
  -7   6  -5   10.90    3.60
  -5  -7   6   14.50    4.10
  -7  -6   5   23.60    5.40
   6   5   7   17.40    4.10
   7  -6  -5   15.40    3.90
   6  -5  -7   15.70    3.70
  -5   7  -6   15.70    4.00
  -5   7  -6   15.40    3.70
   5   7   6   21.10    4.30
  -6  -5   7    7.40    4.10
   5  -7  -6   13.50    3.70
  -7   6  -5   14.60    3.80
   7   6   5   23.40    4.60
  -6   5  -7   13.30    3.90
   7   6  -5   20.00    4.20
   6   5  -7   17.40    2.90
   5   7  -6   15.50    3.90
   7   6  -5   14.30    2.80
  -7   6   5   11.80    4.50
  -5   7   6   20.50    3.50
   5   7  -6   13.10    3.10
  -6  -5  -7   19.40    2.50
   6   5  -7   16.40    4.00
  -7   6   5   17.10    3.00
   6  -5   7   16.90    2.80
  -5   7   6   14.20    4.20
  -6   5   7   15.60    2.80
  -6   5   7   15.40    4.70
  -7  -6  -5   12.50    4.40
   7  -6   5   16.30    3.20
  -5  -7  -6   16.70    3.20
  -5  -7  -6   13.20    4.00
   5  -7   6   17.30    3.40
  -6  -5  -7   19.50    4.80
   6  -5   7   12.20    4.20
  -7  -6  -5   19.20    3.30
  -6  -7   6   21.70    4.80
   7  -6  -6   17.40    4.00
  -6   6  -7   19.80    4.50
   6   6   7   16.00    4.20
   6  -7  -6   13.90    3.80
  -7  -6   6   13.60    4.50
  -6   7  -6    8.50    3.50
   6   7   6   21.10    4.60
  -6  -6   7   11.30    4.20
   7   6   6   10.00    3.60
   6  -6  -7   18.30    4.20
  -6   7  -6   13.10    3.80
  -7   6  -6   12.00    3.90
  -6  -6  -7   12.30    4.10
   7  -6   6   15.60    4.30
   6  -6   7   15.50    2.90
  -6  -7  -6   12.20    3.10
  -7   6   6   17.30    3.00
  -7   6   6   18.60    5.10
  -6  -6  -7   13.30    2.60
  -6   6   7    7.60    2.70
  -6   6   7   19.90    5.00
  -6  -7  -6   14.80    4.30
   6  -7   6   16.30    3.30
   6   6  -7   11.70    2.90
   6   6  -7   14.10    3.80
   7  -6   6   11.90    2.80
   7   6  -6   11.40    2.60
   7   6  -6   19.20    4.10
  -6   7   6   19.40    3.30
  -6   7   6   17.20    4.40
   6  -6   7   15.80    4.40
  -7  -6  -6   12.60    2.90
  -7  -6  -6   10.80    4.20
   6   7  -6   13.80    3.00
   6   7  -6   15.40    4.00
  -7  -7   0   -0.30    3.00
   0  -7   7    2.00    2.60
   0  -7  -7   -2.20    1.90
   0  -7  -7    1.70    2.60
   7  -7   0   -2.10    2.50
  -7   0   7    3.00    4.00
  -7   0  -7    0.30    3.40
   7   0   7   -2.10    2.60
   7   0  -7    1.40    2.40
  -7   7   0    4.90    2.80
  -7   7   0   -1.60    3.00
   0   7   7   -1.70    2.50
   0   7  -7    1.60    2.70
   0   7  -7   -1.40    2.20
   7   7   0    0.50    2.30
   7   7   0    0.90    2.50
  -7  -7   1  171.88   15.00
  -7   7  -1  182.98   13.80
  -1  -7   7  174.38   14.00
   7  -1  -7  204.58   14.20
  -1   7  -7  219.28   14.50
  -1   7  -7  194.78   13.80
   1  -7  -7  192.18   13.60
   1  -7  -7  204.58   14.20
   7   7   1  194.18   13.80
   7  -7  -1  204.88   14.30
  -7  -1   7  180.78   15.60
   1   7   7  199.68   14.40
  -7   1  -7  170.08   14.80
   7   1   7  190.88   14.60
  -7   7  -1  205.18   14.10
  -7   1   7  175.98   15.60
   7  -1   7  202.08   14.80
   7  -1   7  199.18   11.70
   7   1  -7  212.48   14.30
  -7   7   1  201.98   13.60
  -7   7   1  177.38   15.00
  -7  -7  -1  199.98   14.50
  -1  -7  -7  216.28   13.50
  -1   7   7  205.98   14.10
  -1  -7  -7  211.28   14.30
   1  -7   7  202.98   14.00
  -7  -1  -7  185.38   15.10
   1   7  -7  215.18   14.10
   7  -7   1  228.38   14.50
   7   7  -1  211.58   13.60
   7   7  -1  205.38   14.20
  -2   7  -7  517.75   32.70
  -2   7  -7  548.75   32.50
  -2  -7   7  566.24   33.00
  -2  -7   7  529.25   32.90
   7   7   2  528.15   32.40
   2   7   7  525.75   32.80
  -7   7  -2  498.85   32.30
   2  -7  -7  526.65   32.40
   2  -7  -7  506.05   32.50
  -7   7  -2  517.75   32.30
   7  -7  -2  519.25   32.90
  -7  -2   7  462.55   33.80
  -7   2  -7  556.14   33.80
   7   2   7  499.55   33.00
   7  -2  -7  547.15   32.80
   7  -2   7  529.55   30.60
  -7   2   7  542.55   30.40
  -7   2   7  518.15   34.20
   2  -7   7  527.85   32.30
  -2  -7  -7  500.35   32.60
   7   2  -7  557.54   32.90
  -7   7   2  527.65   32.00
  -7   7   2  404.26   33.30
  -7  -2  -7  487.85   33.50
   7  -7   2  519.55   32.40
  -2   7   7  517.15   32.30
  -7  -7  -2  522.75   32.60
  -7  -7  -2  521.05   32.90
   7  -2   7  509.95   33.20
   2   7  -7  537.45   32.40
  -2  -7  -7  549.05   31.90
   7   7  -2  557.24   31.90
   7   7  -2  493.95   32.70
   7  -3  -7 1060.09   67.39
  -3   7  -7 1140.09   67.59
  -3  -7   7 1124.79   67.79
   3   7   7 1058.59   67.49
  -7   7  -3 1095.09   67.09
   7   7   3 1093.49   67.19
   3  -7  -7 1115.09   67.29
  -7   3  -7 1173.68   68.49
   7  -7  -3 1158.88   67.79
  -7  -3   7 1123.69   65.39
  -7  -3   7 1160.18   69.19
   7   3   7 1126.59   67.89
  -7   7  -3 1220.98   67.49
  -3   7  -7 1102.89   67.19
   7  -3   7 1232.98   65.79
  -7  -7  -3 1138.79   67.29
  -7   3   7 1147.09   65.49
  -7   3   7 1098.59   68.89
   7  -7   3 1099.39   67.09
  -7  -3  -7 1192.88   65.09
   7   3  -7 1134.59   67.59
  -7   7   3 1114.89   66.59
  -7   7   3 1035.80   68.49
  -7  -3  -7 1164.08   68.69
  -3  -7  -7 1152.18   67.69
  -3   7   7 1065.99   66.89
  -3   7   7 1114.69   67.89
  -7  -7  -3 1130.49   67.69
   7  -3   7 1116.59   68.09
  -3  -7  -7 1111.69   66.49
   3   7  -7 1141.59   66.99
   3  -7   7 1181.58   66.99
   7   7  -3 1090.09   66.49
   7   7  -3 1073.69   67.59
  -7  -7   4    1.80    4.40
   7  -4  -7    1.20    2.50
  -4   7  -7    0.80    2.90
  -4  -7   7    0.40    2.80
   4   7   7    1.20    2.90
  -7   7  -4   -1.90    2.50
  -4   7  -7    3.10    2.80
   4  -7  -7   -1.40    2.10
  -7   4  -7    1.90    3.50
   7  -7  -4    2.00    2.50
  -7  -4   7    2.80    1.50
  -7  -4   7    4.70    3.80
   7   4   7    0.30    2.80
   7   7   4    1.50    2.90
  -7   7  -4    2.20    2.80
   7  -4   7    1.70    1.50
   4  -7   7    1.50    2.30
  -7   4   7    1.60    1.60
  -7   4   7    0.90    3.70
   7  -7   4    2.20    2.40
  -7  -4  -7    5.20    1.40
   7   4  -7    4.00    3.00
  -7   7   4    2.00    2.10
  -7   7   4   -5.00    3.60
  -7  -7  -4    3.60    2.60
  -4  -7  -7    0.10    2.50
  -4   7   7   -0.20    2.10
  -4   7   7    7.60    3.70
  -7  -7  -4   -1.00    3.00
   7  -4   7    2.30    3.10
  -4  -7  -7    5.50    2.20
   4   7  -7    1.70    2.50
   4   7  -7    2.10    2.70
  -7  -4  -7   -0.70    3.60
   7   7  -4    3.90    2.30
   7   7  -4    1.40    2.80
  -7  -7   5    4.70    4.40
   7  -7  -5   12.70    3.70
  -5   7  -7    7.10    3.40
  -5  -7   7   10.30    3.80
   5   7   7   10.50    3.70
  -7   7  -5    9.50    3.50
  -5   7  -7   13.20    3.70
   5  -7  -7   17.90    4.10
   7   5   7    2.70    3.10
   7  -5  -7   10.00    3.40
  -7  -5   7   12.10    4.40
   7   7   5   10.80    4.00
  -7   5  -7   11.70    4.20
  -7   7  -5   10.80    3.50
  -7  -5  -7    9.20    2.10
  -7  -7  -5   13.50    3.30
   5  -7   7   10.50    2.80
  -7   5   7   12.70    4.60
  -7  -5  -7   12.90    4.30
   7  -7   5    9.40    2.80
   7   5  -7   11.60    2.30
   7   5  -7    5.50    3.20
  -7   7   5   14.10    3.10
  -7   7   5   11.20    4.30
  -7   5   7    7.90    2.30
  -5  -7  -7   10.70    3.90
  -5   7   7    7.30    2.80
  -5   7   7   11.10    4.20
  -7  -7  -5   11.50    3.80
   7  -5   7    9.00    2.30
  -5  -7  -7   15.50    3.00
   5   7  -7   11.60    3.20
   5   7  -7    8.70    3.30
   7  -5   7   13.20    4.10
   7   7  -5   16.00    3.00
   7   7  -5    9.10    3.50
  -7  -7   6   10.80    4.50
   7  -7  -6   13.70    3.90
  -6   7  -7   12.00    3.90
  -6  -7   7    5.20    3.60
  -7   7  -6   14.00    3.90
  -7   7  -6    8.90    3.50
   7   7   6    3.30    2.90
   6  -7  -7    9.70    3.40
   7   6   7   10.70    3.80
   7  -6  -7    9.20    3.40
  -7  -6   7    6.20    4.40
   6   7   7   14.60    3.90
  -7   6  -7    8.90    3.90
   7  -6   7    7.70    4.40
  -7  -6  -7    7.70    2.30
  -7  -7  -6   11.90    2.90
  -7   6   7   10.80    2.60
  -7   6   7   11.30    4.90
  -7  -6  -7    7.40    4.20
   7  -7   6   13.50    3.10
   7   6  -7   12.90    2.70
   7   6  -7    7.30    3.30
  -7   7   6   13.40    3.10
  -7   7   6   14.60    4.70
  -6  -7  -7    5.10    2.40
  -6  -7  -7   10.40    4.30
  -6   7   7   12.50    3.10
  -6   7   7    9.90    4.30
  -7  -7  -6    6.70    3.80
   7  -6   7   18.40    3.00
   6   7  -7    8.70    2.80
   6   7  -7    9.30    3.60
   6  -7   7   10.70    2.70
   7   7  -6    8.40    2.60
   7   7  -6   12.80    4.00
  -7  -7   7  817.82   51.69
   7   7   7  828.12   50.89
  -7   7  -7  888.81   51.09
   7  -7  -7  783.12   50.79
   7  -7   7  867.91   49.70
   7  -7   7  822.62   51.49
  -7   7   7  809.72   49.30
  -7   7   7  790.02   51.49
  -7  -7  -7  752.52   51.09
  -7  -7  -7  851.31   49.40
   7   7  -7  865.51   49.30
   7   7  -7  806.22   50.89
   0  -8   0  147.99   10.70
  -8   0   0  102.59   12.30
   0   0   8  136.39   10.30
   0   0   8  148.09    9.20
   0   0  -8  140.19    9.10
   0   0  -8  143.79   11.00
   8   0   0  144.19    9.20
   8   0   0  141.29    9.30
   8   0   0  132.89    9.90
   0   8   0  133.59   10.30
  -8   0  -1   -1.90    3.30
   8   0   1    1.00    1.90
   8   0   1   -0.30    1.80
   8   0  -1    0.20    1.20
   8   0  -1    2.70    1.30
   8   0  -1    0.80    1.90
   0   1   8   -0.10    1.90
   0   1   8    1.90    1.30
   0   1  -8   -1.60    1.30
   0   1  -8    4.80    2.80
  -1   8   0    3.80    2.50
   1   8   0   -4.00    2.00
   0  -1   8   -1.70    2.10
   0  -1   8   -1.30    1.10
   0  -1  -8   -2.10    1.20
   0  -1  -8    1.70    2.50
  -8   0   1   -2.90    3.50
  -1  -8   0    3.60    2.60
   1  -8   0   -1.30    1.90
  -2  -8   0  921.11   54.69
   2  -8   0  900.31   56.39
   0  -2   8  951.40   56.29
   0  -2  -8  956.90   55.19
   0  -2  -8  944.21   56.99
  -8   0   2  869.61   58.39
   8   0  -2  931.81   54.49
  -2  -8   0  959.90   56.59
   0   2   8  986.40   55.29
   0   2  -8 1018.90   55.39
  -8   0  -2 1001.80   57.39
   8   0   2  923.61   55.89
   8   0   2  920.91   55.69
   0   2   8  982.40   56.29
   8   0  -2  839.22   54.49
   0   2  -8  991.20   57.09
  -2   8   0  937.11   56.29
   2   8   0  914.51   56.19
   2   8   0  970.10   54.89
   8   0  -2  955.80   56.29
  -8   0  -3   -0.60    3.40
  -3   8   0    1.20    1.10
   8   0  -3    0.30    2.00
   0   3   8   -1.60    2.30
   0   3  -8   -1.70    1.50
   0   3  -8    2.40    2.60
  -3   8   0    0.70    2.70
  -3   8   0    0.80    0.80
  -8   0   3    0.40    3.90
   3   8   0   -1.70    1.60
   0  -3   8    1.30    2.40
  -3  -8   0    0.40    2.60
  -3  -8   0   -1.00    1.60
   3  -8   0    5.00    2.50
   3   8   0    1.60    2.40
   8   0   3   -3.40    2.00
   8   0   3    2.30    1.70
   0  -3  -8   -1.90    2.40
   0  -3  -8   -1.40    1.30
  -4   8   0  106.29    7.70
  -4  -8   0  116.09    8.40
  -8   0   4  124.99   11.20
   4  -8   0  113.39    7.90
   0  -4   8  100.69    9.00
   0  -4  -8  116.59    8.00
   4  -8   0  103.89    9.00
   4   8   0  111.29    8.90
   4   8   0  127.89    9.10
  -4  -8   0  120.39    9.40
   0  -4  -8  114.99    9.80
   0   4  -8   87.19    8.90
   8   0   4  123.89    9.40
   8   0   4  125.19    8.00
   8   0  -4  107.19    8.90
   0   4   8  107.19    8.80
  -4   8   0  113.59    9.00
  -8   0  -4  105.19   10.40
   5  -8   0   -3.10    2.20
  -8   0  -5    3.10    3.70
   0  -5   8    0.80    2.10
  -5  -8   0    0.20    2.80
   0   5   8   -6.70    2.40
   5  -8   0    1.80    2.10
   8   0  -5   -3.40    2.10
  -5   8   0    1.50    2.00
   5   8   0   -2.00    2.50
   8   0   5    1.10    2.80
  -8   0   5    2.40    4.00
   8   0   5   -0.60    1.30
  -8   0  -5    0.90    1.20
  -5  -8   0    1.90    2.50
   0  -5  -8    0.10    1.70
   0  -5  -8    1.60    2.70
   0   5  -8    0.80    2.60
  -5   8   0    5.10    2.80
   0  -6  -8   -0.80    1.90
   0   6  -8    0.20    2.60
   0   6   8   -2.30    2.30
  -6  -8   0    2.60    2.80
   6  -8   0    1.00    2.60
  -8   0  -6    7.60    3.90
   8   0   6   -0.90    2.70
   0  -6  -8    0.80    2.90
  -8   0   6   -5.40    3.50
  -6   8   0    1.90    2.50
   6   8   0   -1.80    2.10
   8   0   6    1.30    1.20
   8   0  -6    1.40    2.50
  -6  -8   0   -2.50    2.70
   0   6  -8    4.10    2.90
   0  -6   8    2.70    2.40
  -6   8   0    3.80    2.70
   0  -7   8   -0.10    2.20
   0  -7  -8   -1.70    2.30
   7  -8   0    0.50    2.30
  -7   8   0    7.10    3.30
   8   0   7   -0.60    2.80
  -8   0  -7   -2.50    3.20
   8   0  -7   -1.60    2.10
  -8   0   7   -0.60    3.70
   0   7  -8    0.50    2.40
   0   7   8   -2.90    2.20
   0   7  -8    2.40    2.80
   0  -7  -8    1.30    2.10
  -7   8   0   -1.70    2.60
  -7  -8   0   -2.10    3.30
   7   8   0    2.70    2.40
  -7  -8   0    2.90    3.00
   8  -1   0    6.00    2.00
   8  -1   0    6.70    1.80
  -1   0  -8    9.00    3.30
   1   0   8    9.50    2.90
   1   0   8    9.40    1.60
   1   0  -8   13.10    2.30
   1   0  -8    3.20    2.90
   0   8   1   10.10    3.00
   0  -8   1    8.80    3.00
   0  -8  -1    6.90    2.80
  -8  -1   0   13.20    2.20
  -8  -1   0   -0.10    3.60
  -8   1   0    6.10    4.20
   8   1   0   11.40    2.20
  -1   0   8    8.00    2.70
  -1   0  -8   10.50    1.70
   0   8  -1    6.30    2.80
   8   1   0    9.10    2.50
   8  -1   0    5.00    2.20
  -1   1  -8   33.00    3.20
   1   1   8   32.50    2.90
   1  -8  -1   33.80    4.60
   1   1   8   31.30    4.60
   8   1   1   39.40    4.10
  -1  -1   8   40.30    4.60
   1  -1  -8   31.50    5.00
  -8  -1   1   25.30    6.20
   1  -1  -8   31.40    3.50
  -1   8  -1   37.00    4.80
   8   1   1   34.20    4.00
  -8   1  -1   35.80    6.00
   1   8   1   26.30    4.30
   8  -1  -1   36.00    3.20
  -1  -8   1   36.90    5.10
   8  -1  -1   36.60    4.40
  -1   1  -8   32.60    5.10
   8  -1  -1   37.00    3.40
  -1  -1  -8   33.70    5.20
   8   1  -1   33.80    3.10
  -1  -8  -1   36.50    4.90
  -1  -1  -8   38.30    3.00
  -1   1   8   29.00    4.10
  -8   1   1   12.90    5.40
   8  -1   1   29.70    3.90
  -1  -8  -1   33.70    2.40
   1  -8   1   33.20    4.60
   1   1  -8   30.20    3.60
   1   1  -8   31.30    5.00
  -8  -1  -1   39.70    6.20
   8  -1   1   35.00    4.10
   1   8  -1   37.00    4.80
   8   1  -1   26.90    3.00
   1  -1   8   39.10    3.10
  -1   8   1   31.00    4.50
   1  -1   8   35.70    4.80
   8   1  -1   38.90    4.70
  -8  -1   2    1.70    4.20
  -2  -8   1    5.00    1.20
   2  -8  -1    3.80    2.60
  -1   2  -8    4.70    1.60
   8   1   2    3.90    2.10
   8  -1  -2    4.30    1.20
   2   8   1    6.00    1.70
   1   2   8    3.20    1.30
  -1   2  -8    5.10    2.90
   8   1   2    4.60    2.10
  -1  -2   8    2.20    2.20
  -8   1  -2    5.80    3.40
   1   2   8    4.90    2.60
  -2  -8   1    4.70    1.40
  -2   8  -1    2.80    2.60
  -2  -8   1    0.30    2.60
   1  -2  -8    4.20    1.70
   1  -2  -8    1.80    2.80
   2   8   1    0.30    2.40
   8  -1  -2    8.00    2.60
   2  -8   1    6.10    2.70
   1   2  -8    3.70    1.90
   1   2  -8    4.00    2.90
  -8  -1  -2    3.30    3.30
  -2   8   1    4.50    2.70
   1  -2   8    4.00    1.40
   8  -1   2    1.90    2.20
   8   1  -2    4.20    1.00
  -2  -8  -1   -0.20    2.50
  -2  -8  -1    4.30    1.40
   1  -2   8   10.50    3.00
   8   1  -2    4.50    1.00
  -8   1   2    1.20    4.60
   2   8  -1    1.90    2.40
  -1  -2  -8    3.80    1.30
   8   1  -2    5.80    2.40
  -1   2   8    6.90    2.60
  -1  -2  -8    3.20    2.90
   8  -1   2    3.70    1.80
   3   8   1   25.70    4.20
   8  -1  -3   24.40    3.90
   1  -3  -8   16.40    2.80
  -8   1  -3   24.20    5.10
   1  -3  -8   11.20    3.70
  -8  -1   3   21.20    5.50
  -3   8  -1   15.10    3.60
   8   1   3   17.30    3.60
  -3  -8   1   16.70    2.70
   1   3   8   22.40    4.00
   3   8   1   23.30    3.20
   8   1   3   20.50    3.00
  -3   8  -1   21.00    2.00
  -3  -8   1   24.20    4.30
  -1   3  -8   23.80    4.70
  -1  -3   8   23.70    3.80
   1   3   8   21.80    2.60
   3  -8  -1   17.90    3.70
  -3  -8  -1   16.40    2.70
   8  -1   3   21.30    3.10
   1  -3   8   12.90    3.60
  -3  -8  -1   18.50    3.90
   1  -3   8   19.90    3.00
  -1  -3  -8   20.80    2.50
   3   8  -1   17.80    3.60
   3   8  -1   20.10    2.90
  -8  -1  -3   12.50    4.80
   3  -8   1   20.00    3.90
  -8   1   3   23.60    6.10
   3  -8   1   19.70    2.10
  -3   8   1   24.00    2.30
  -3   8   1   18.90    2.50
   1   3  -8   21.80    4.20
   8   1  -3   18.30    3.60
  -1   3   8   16.50    3.30
   1   3  -8   22.70    3.30
  -1  -3  -8   16.10    4.00
  -3   8   1   15.90    3.50
   8  -1   3   19.00    3.80
   8  -1  -4  203.48   14.90
  -4   8  -1  216.88   14.90
  -1   4  -8  221.48   15.30
   1  -4  -8  226.98   15.50
  -4  -8   1  229.48   14.40
  -1  -4   8  213.48   14.80
   8   1   4  222.88   13.80
  -8  -1   4  227.08   16.90
  -4   8  -1  185.58   13.40
   4   8   1  212.48   14.80
  -4  -8   1  222.48   15.40
   8   1   4  210.78   14.90
   1   4   8  204.78   15.00
   4  -8  -1  220.78   15.10
  -8   1  -4  217.08   15.90
   1  -4  -8  217.88   14.10
   4   8  -1  229.88   14.90
   1  -4   8  218.98   15.30
  -4   8   1  218.58   13.60
  -1  -4  -8  221.28   13.60
  -1  -4  -8  225.48   15.60
   4   8  -1  227.18   14.90
   8  -1   4  201.78   15.00
  -8   1   4  228.78   16.90
   8  -1   4  222.58   13.80
   4  -8   1  212.88   14.90
  -4   8   1  196.08   13.90
   1   4  -8  206.68   14.30
   1   4  -8  229.28   15.50
  -4   8   1  213.48   14.70
  -4  -8  -1  210.08   15.00
  -4  -8  -1  215.88   14.10
  -1   4   8  221.28   14.80
   1  -4   8  198.08   14.10
   8   1  -4  208.98   14.90
  -8  -1  -4  234.68   16.20
   4  -8   1  220.28   13.80
   8   1   5   36.30    3.40
  -8   1  -5   28.60    5.50
   8  -1  -5   36.90    5.10
   5  -8  -1   32.50    4.90
  -5   8  -1   32.60    3.90
   5   8   1   31.30    4.70
  -1   5  -8   23.50    4.50
   5  -8  -1   36.30    4.70
   1  -5  -8   25.40    4.90
  -5   8  -1   30.50    4.80
   1  -5  -8   39.70    4.40
  -8   1  -5   41.20    4.00
   1   5   8   27.40    4.70
  -5  -8   1   21.50    4.80
  -8  -1   5   28.90    6.20
  -5  -8   1   29.70    4.50
   8   1   5   29.50    4.90
  -5  -8  -1   35.60    5.10
  -5  -8  -1   33.50    4.50
   5  -8   1   31.10    4.70
   5   8  -1   30.80    4.40
  -5   8   1   31.90    4.60
   8  -1   5   32.80    5.30
  -1  -5  -8   32.40    3.70
  -1   5   8   31.60    4.60
   1  -5   8   29.90    5.30
   8   1  -5   32.20    4.80
  -5   8   1   26.60    4.30
   1   5  -8   34.30    5.10
   1  -5   8   28.60    4.20
  -8  -1  -5   35.10    3.30
   5  -8   1   35.40    4.20
   8  -1   5   34.40    3.40
  -1  -5  -8   36.30    5.60
  -8   1   5   34.20    6.60
  -8  -1  -5   28.40    5.60
   6   8   1   -2.70    2.20
  -1   6  -8    1.60    2.90
  -1   6  -8    1.60    2.80
   1   6   8    6.80    3.00
   8  -1  -6    1.80    2.70
   1  -6  -8    1.90    2.10
  -6  -8   1    5.30    3.20
   6  -8  -1   -0.10    2.50
  -6   8  -1    0.00    2.90
  -6   8  -1    0.80    2.40
   8   1   6   -0.80    1.10
   1  -6  -8    0.40    2.50
   8   1   6    2.50    2.90
  -1  -6   8    5.20    3.00
  -6  -8   1   -1.10    2.90
  -8  -1   6    0.60    3.80
  -8   1  -6    0.20    3.80
   1   6  -8    0.10    2.20
   8   1  -6    3.20    2.60
  -1  -6  -8    1.50    1.90
  -1  -6  -8   -1.30    2.40
   1  -6   8   -1.30    2.10
  -6   8   1   -0.40    2.80
  -6   8   1   -1.70    2.60
  -8  -1  -6   -0.30    3.40
   6  -8   1   -1.20    2.20
   6   8  -1    1.80    2.40
   8  -1   6    5.20    3.40
   8  -1   6    0.80    1.30
  -1   6   8    4.00    2.60
  -8   1   6    3.50    4.00
  -6  -8  -1    3.90    3.00
   1   6  -8    1.70    2.60
  -6  -8  -1    6.60    3.30
   7   8   1   77.49    7.80
  -1  -7   8   67.59    7.80
  -1   7  -8   72.39    7.30
  -8  -1   7   65.39    9.10
  -1   7  -8   83.49    8.40
  -8   1  -7   74.99    9.40
   1  -7  -8   74.29    7.40
   1  -7  -8   81.79    7.80
  -7   8  -1   71.79    7.20
   8   1   7   73.99    8.50
   7  -8  -1   81.79    8.40
  -7   8  -1   91.09    8.30
  -7  -8   1   88.79    9.00
   1   7   8   75.59    8.20
   8  -1  -7   85.89    8.30
  -1   7   8   69.99    7.60
  -7  -8  -1   75.09    8.00
  -7   8   1   79.89    8.60
   7   8  -1   74.79    6.80
  -7   8   1   69.59    7.40
   1  -7   8   79.09    7.10
  -8  -1  -7   79.59    9.20
  -1  -7  -8   80.49    8.30
   7  -8   1   88.59    7.60
   1   7  -8   85.69    8.10
   8  -1   7   81.89    5.10
  -1  -7  -8   79.39    6.60
  -8   1   7   81.29    9.90
  -7  -8  -1   64.99    7.80
   8  -1   7   74.19    8.50
   8   1  -7   72.69    7.90
  -2   0   8  325.97   19.70
   0   8   2  311.77   20.10
   2   0   8  326.17   18.30
   0   8   2  317.27   18.50
   0   8  -2  335.57   20.20
  -8   2   0  253.97   21.60
   8   2   0  288.47   19.00
   2   0  -8  327.47   19.40
   8   2   0  302.27   19.70
   0  -8   2  301.47   20.20
   0  -8  -2  287.17   20.10
  -8  -2   0  330.17   19.40
  -8  -2   0  254.77   21.60
   8  -2   0  305.07   19.30
   8  -2   0  319.77   20.00
   0   8   2  340.47   18.50
  -2   0  -8  315.67   20.80
   2   0   8  276.17   20.10
   2   0  -8  300.87   20.70
   2   1   8  185.58   13.10
  -2   1  -8  188.88   13.80
  -1  -8   2  166.28   11.00
  -1  -8   2  168.08   11.20
   8  -2  -1  193.28   11.90
   8   2   1  178.08   12.10
  -1  -8   2  156.48   13.00
   2  -1  -8  187.48   13.70
   8  -2  -1  186.48   11.60
  -1   8  -2  177.18   12.90
   2  -1  -8  192.88   12.20
   2   1   8  175.48   11.00
  -8  -2   1  197.88   11.70
   1   8   2  190.08   13.10
   8  -2  -1  184.38   12.80
   1  -8  -2  207.28   13.30
   8   2   1  192.78   12.50
  -2  -1   8  213.88   12.70
  -8   2  -1  182.88   14.30
  -1   8   2  187.58   11.20
  -2   1   8  197.28   12.50
  -1  -8  -2  175.58   11.30
   8   2  -1  174.68   12.70
  -1   8   2  186.48   13.10
   8  -2   1  185.08   12.40
  -1  -8  -2  172.68   12.90
  -2  -1  -8  191.68   13.80
   2  -1   8  164.38   13.00
   2  -1   8  182.98   11.30
   1  -8   2  202.58   13.30
   8   2  -1  187.18   11.60
  -1   8   2  195.38   11.30
  -8  -2  -1  195.88   14.50
   2  -1   8  192.78   11.20
   8  -2   1  192.38   12.60
  -2  -1  -8  186.78   11.00
   2   1  -8  193.38   12.30
   2   1  -8  179.58   13.50
  -8   2   1  128.19   14.80
   1   8  -2  194.88   13.10
   2  -2  -8  681.63   40.40
   8  -2  -2  628.14   41.00
  -2   2  -8  775.92   42.10
   2   2   8  699.43   41.40
   8   2   2  694.63   40.50
  -2  -8   2  693.93   41.50
  -8  -2   2  675.63   39.50
   8   2   2  636.34   40.50
   2   8   2  659.63   41.10
  -2  -8   2  716.63   39.70
  -8  -2   2  544.05   42.80
   8  -2  -2  696.73   39.60
   8  -2  -2  690.33   39.70
   2   2   8  699.33   39.40
   2  -2  -8  691.63   41.90
  -2  -2   8  690.13   40.70
  -2   8  -2  690.73   41.20
  -8   2  -2  689.33   42.00
   2  -8  -2  655.53   41.20
   8  -2   2  665.53   40.80
   8   2  -2  700.43   41.10
   8  -2   2  682.13   40.60
   2   2  -8  744.83   40.70
   2   2  -8  624.04   41.50
   2  -2   8  714.03   39.80
  -2   8   2  672.03   41.00
  -8   2   2  616.24   43.10
   2   8  -2  699.23   41.00
  -2  -8  -2  600.64   39.80
  -2  -8  -2  684.23   41.20
  -2   8   2  639.14   39.50
  -2   8   2  747.23   39.80
   2  -8   2  667.33   41.20
  -8  -2  -2  706.73   42.20
   8   2  -2  583.74   39.40
  -2  -2  -8  692.73   39.30
  -2  -2  -8  681.53   41.90
   2  -2   8  649.04   41.30
   2  -2   8  698.23   39.70
  -2   2   8  654.63   40.60
   8  -2  -3   90.19    5.70
   8  -2  -3   99.79    7.70
   2  -3  -8   86.49    8.10
   8  -2  -3   88.89    5.60
  -3  -8   2   94.29    8.20
  -3  -8   2   93.29    6.40
  -3  -8   2   62.49    6.90
  -3   8  -2   85.09    7.70
  -8  -2   3   76.89    9.90
   3   8   2   81.69    7.50
  -2   3  -8   85.99    8.00
   3  -8  -2   85.19    7.70
   2   3   8   92.79    6.00
  -2  -3   8   77.69    7.10
  -3   8  -2   75.49    5.80
   2  -3  -8   88.69    6.70
  -8   2  -3   82.49    8.80
   8   2   3  100.79    7.70
   8   2   3   85.69    6.70
   3   8   2   69.59    7.70
   2   3   8   89.59    7.80
   2  -3   8   83.19    6.10
  -2  -3  -8   80.29    8.20
  -8   2   3   66.99    9.20
  -3   8   2   85.39    8.00
   3   8  -2   82.79    7.40
   8  -2   3   87.19    7.70
  -3  -8  -2   86.59    7.60
  -3  -8  -2   96.09    6.80
   3  -8   2   96.89    7.80
   2  -3   8   86.09    6.40
  -3   8   2  100.49    6.20
  -3   8   2   84.49    7.00
   8  -2   3   87.49    6.80
   8   2  -3   96.89    7.70
  -2   3   8   84.99    7.20
   3  -8   2   94.59    6.20
  -2  -3  -8   82.69    5.80
  -8  -2  -3   88.29    9.20
   2  -3   8   84.19    8.40
   2   3  -8   92.19    7.00
   2   3  -8   81.39    8.20
   2  -4  -8  154.68   11.80
  -4  -8   2  145.39   11.70
  -4   8  -2  153.08    9.90
   2   4   8  147.69   11.60
  -2  -4   8  160.78   11.10
  -4   8  -2  152.98   11.30
   4  -8  -2  150.48   11.40
  -4  -8   2  115.09   11.10
   8  -2  -4  142.49   11.20
  -8  -2   4  171.28   13.50
   2  -4  -8  152.78   10.60
  -8   2  -4  160.38   12.60
   8   2   4  155.98   11.40
  -2   4  -8  162.08   11.80
   8   2   4  143.49   10.00
   4   8   2  152.68   11.20
   2   4   8  151.38    9.90
  -2  -4  -8  148.09   11.80
   4  -8   2  162.68   10.40
   8   2  -4  136.09   11.10
  -8   2   4  173.88   13.50
  -8  -2  -4  165.48   12.60
   8  -2   4  149.59   11.50
  -4  -8  -2  165.28   11.70
  -4  -8  -2  157.88   10.70
   4  -8   2  154.28   11.40
  -2   4   8  137.69   10.70
   4   8  -2  137.59   10.90
   2   4  -8  146.49   10.70
   2   4  -8  149.19   11.60
   8  -2   4  160.88   10.30
  -4   8   2  146.59   10.00
  -4   8   2  118.99   10.80
   2  -4   8  154.68   12.00
   2  -4   8  157.68   10.30
  -4   8   2  155.08   11.20
  -2  -4  -8  151.88    9.70
   8   2   5  102.89    8.70
  -5  -8   2   61.29    8.70
  -8   2  -5   77.49    9.30
  -5  -8   2  109.29    9.30
   5  -8  -2   86.89    9.00
   5   8   2   89.99    8.30
  -5   8  -2   95.99    8.50
  -8  -2   5   98.79   10.70
   8   2   5  104.19    7.00
   2   5   8  113.59    9.10
   2  -5  -8   97.49    7.80
   2  -5  -8  103.69    9.20
   8  -2  -5  119.29    8.90
  -5   8  -2  105.09    7.60
  -2   5  -8  118.29    9.30
   8  -2   5  105.39    7.30
  -5   8   2   73.59    8.70
  -2  -5  -8  103.19    9.40
   2  -5   8  120.59    9.50
  -8  -2  -5  107.99    6.90
  -2  -5  -8  104.19    7.20
   5   8  -2   90.49    7.90
   2   5  -8   89.29    8.00
  -8   2   5   91.39   10.40
   5  -8   2  112.39    8.70
  -8  -2  -5  111.89   10.00
   8  -2   5   84.59    8.90
  -5   8   2  109.49    8.30
   2  -5   8   98.49    7.70
  -5  -8  -2   99.09    8.30
  -5  -8  -2  117.99    8.90
  -2   5   8   93.19    8.20
   8   2  -5   95.79    8.50
  -2   6  -8  154.38   11.20
   8  -2  -6  149.88   11.10
   2   6   8  133.49   11.20
  -6   8  -2  141.19   10.20
   6  -8  -2  136.99   11.00
   2  -6  -8  142.39   10.30
   2  -6  -8  137.39   11.00
  -8  -2   6  155.18   12.90
  -6  -8   2  100.19   11.20
  -6   8  -2  151.38   11.20
  -2   6  -8  141.99   11.10
  -8   2  -6  137.39   11.90
   6   8   2  162.88   11.00
   8   2   6  136.99   11.40
   8   2   6  133.09    8.90
  -2  -6   8  125.09   11.40
  -6   8   2   97.59   11.10
  -2  -6  -8  159.48    9.80
  -6  -8  -2  147.99   10.90
   2  -6   8  137.79   10.20
  -6   8   2  144.39   10.60
   8   2  -6  135.79   11.00
  -2   6   8  154.18   10.90
  -8  -2  -6  133.89   12.10
   8  -2   6  173.78   12.10
   8  -2   6  138.49    9.20
  -8   2   6  145.09   12.70
   6  -8   2  151.88   11.10
   6   8  -2  135.79   10.40
   2   6  -8  138.09   10.70
   2   6  -8  141.69   10.60
  -6  -8  -2  135.69   10.80
  -2  -6  -8  133.29   11.10
  -8  -2   7  367.26   27.00
  -7  -8   2  328.37   26.40
  -7   8  -2  406.06   25.00
   7   8   2  387.16   25.20
   8  -2  -7  364.96   25.50
   8   2   7  366.76   25.80
   2  -7  -8  373.86   25.50
   7  -8  -2  393.46   25.80
  -2  -7   8  417.26   25.70
   2  -7  -8  415.86   25.20
  -2   7  -8  410.06   25.50
   2   7   8  395.86   25.70
  -2  -7   8  397.56   26.10
  -8   2  -7  439.66   26.90
  -7   8  -2  398.96   25.40
  -2   7  -8  393.96   25.70
   7   8  -2  389.46   25.70
   2  -7   8  404.76   25.10
   7  -8   2  383.26   25.30
  -7  -8  -2  406.86   25.70
   7   8  -2  380.26   24.70
  -7  -8  -2  393.16   25.70
   8  -2   7  395.46   23.50
  -2  -7  -8  405.66   24.60
   2   7  -8  412.46   25.30
  -8  -2  -7  397.26   26.80
   8   2  -7  386.76   25.60
  -2   7   8  397.16   25.30
  -2  -7  -8  384.76   25.80
  -7   8   2  389.56   24.90
   8  -2   7  411.96   26.20
  -8   2   7  401.96   27.50
   0  -8   3  120.09    7.20
   0   8   3  109.99    7.60
   0  -8   3   91.99    8.80
   0   8  -3  109.89    8.90
  -3   0   8   98.29    7.90
  -8   3   0   83.69   10.70
   3   0   8  116.29    9.30
   3   0  -8  111.59    8.20
   3   0  -8  106.89    9.40
   0  -8  -3  110.69    9.10
   0  -8  -3  108.59    7.50
   0  -8   3  128.69    7.40
   8  -3   0  115.09    8.30
   8   3   0  108.69    7.80
  -3   0  -8  113.19    9.80
   8  -3   0  108.49    8.60
  -8  -3   0   85.79   10.80
   8   3   0  118.49    8.60
   0   8   3   98.89    8.70
   8   3   1  132.29   10.20
  -1  -8   3  161.68    9.30
  -8  -3   1  105.89   13.30
   1   8   3  149.99    9.80
  -1  -8   3  131.59   10.90
   3  -1  -8  155.18   10.30
   3  -1  -8  149.59   11.80
  -8   3  -1  137.19   12.20
   8   3   1  164.28   10.20
  -1  -8   3  157.38    9.60
   1  -8  -3  142.49   10.80
  -8  -3   1  143.09    9.60
  -1   8  -3  134.39   10.70
   1   8   3  152.48   10.90
  -3   1  -8  138.29   11.70
   3   1   8  152.78   11.20
  -3  -1   8  156.68   10.20
   8  -3  -1  153.68   10.80
   3   1  -8  150.68   10.30
  -3  -1  -8  140.89   11.60
  -1   8   3  142.19    9.60
  -1  -8  -3  135.09   10.70
   8   3  -1  119.19    9.30
   8   3  -1  151.98   10.80
  -1   8   3  150.18   10.80
   3  -1   8  153.18   11.30
   3   1  -8  146.49   11.50
  -8   3   1  104.99   12.90
  -3   1   8  145.79   10.00
  -8  -3  -1  163.68   12.40
   1   8  -3  132.49   10.60
   3  -1   8  135.69    8.50
   1  -8   3  146.19    9.10
   1  -8   3  150.38    9.10
  -1   8   3  138.39    9.40
   8  -3   1  140.89   10.40
   8  -3   1  142.19   10.30
  -1  -8  -3  151.78    9.60
   1  -8   3  139.49   10.80
   8  -3  -2    9.20    2.90
  -8  -3   2   11.40    5.40
   2   8   3   13.90    2.80
  -2   8  -3    9.80    3.30
   8  -3  -2    8.70    1.90
  -8  -3   2    8.80    1.80
   3  -2  -8   10.70    2.60
   3  -2  -8    9.80    3.80
   8   3   2    7.10    2.60
  -3   2  -8    3.20    3.50
   3   2   8   17.40    4.00
   2   8   3   13.20    3.30
  -3  -2   8    2.70    2.20
  -2  -8   3    7.10    1.80
  -2  -8   3   11.70    2.70
  -2   8  -3    9.60    1.60
  -8   3  -2    9.50    4.30
   8   3   2    5.40    2.10
  -2  -8   3    6.30    3.10
   2  -8  -3    4.00    2.70
   3  -2   8    8.00    3.40
  -2   8   3    8.10    2.00
  -2   8   3    9.40    2.40
   8  -3   2    4.20    2.30
  -2  -8  -3    7.70    2.20
  -2   8   3    7.50    2.90
  -8  -3  -2   11.10    4.00
  -3  -2  -8   13.60    4.00
  -3   2   8    5.40    2.20
   3  -2   8    7.10    1.30
   3  -2   8    9.90    1.50
   8  -3   2    7.30    2.80
   8   3  -2    4.60    2.60
  -2  -8  -3   11.90    3.20
   8   3  -2    7.20    1.70
   2  -8   3   10.70    3.20
   2   8  -3   12.20    3.20
  -8   3   2    8.10    5.30
   2  -8   3    5.90    1.90
   3   2  -8   12.90    3.00
  -8   3   2    9.90    2.00
  -3   8  -3    6.50    3.10
  -8  -3   3    7.80    5.00
   3  -8  -3    1.40    2.60
  -3   3  -8    4.00    3.50
   3  -3  -8    6.50    3.20
  -3  -8   3    5.90    2.80
  -3  -8   3    8.30    3.40
   3  -3  -8    6.30    2.40
  -8  -3   3    4.60    1.30
   8  -3  -3    6.30    1.50
   8  -3  -3    2.30    2.40
  -3  -3   8   -0.80    3.60
   3   3   8    7.10    3.20
  -3  -8   3    4.10    1.80
   8   3   3    1.50    2.50
   3   8   3    3.00    2.60
   8   3   3    4.90    2.10
  -8   3  -3   -1.50    3.00
  -3  -3   8    0.60    2.00
  -3   8  -3    4.60    1.70
   3   3  -8    4.20    2.20
   8   3  -3    3.10    2.60
   3  -8   3    6.60    2.30
   8   3  -3    1.70    1.20
   3  -8   3    6.50    3.10
  -3  -3  -8    6.10    1.00
  -3   3   8    0.20    2.10
   3   8  -3    4.20    2.70
  -3  -3  -8    4.30    1.00
   8  -3   3    4.80    2.70
   3  -3   8    4.20    3.20
   3  -3   8    7.00    1.70
  -3  -8  -3    3.20    2.90
  -3  -8  -3    3.20    2.10
   8  -3   3    4.80    2.10
  -3   8   3    5.60    2.40
   3  -3   8    6.90    1.50
  -3  -3  -8    7.80    3.50
  -8   3   3    0.30    3.90
  -3   8   3    1.10    2.50
  -3   8   3    3.60    1.80
  -8   3   3    4.30    1.50
  -8  -3  -3    6.20    3.60
   3  -4  -8    8.30    2.70
  -4   8  -3    9.60    2.40
   8   3   4    8.10    2.20
  -3  -4   8    5.30    4.00
  -4  -8   3    3.60    3.40
  -8   3  -4    4.90    4.00
   8  -3  -4   11.60    1.70
   8   3   4   10.40    3.20
   3  -4  -8   11.30    3.70
   4  -8  -3    5.60    3.00
  -3  -4   8   15.50    3.30
  -3   4  -8    7.50    3.60
   3   4   8   26.00    4.50
  -8  -3   4    8.20    1.10
  -8  -3   4    9.50    4.90
  -4  -8   3   12.40    4.00
   8  -3  -4    8.00    3.10
  -4   8  -3    2.70    3.10
   4   8   3    9.70    3.30
   8  -3   4   10.40    2.50
   4  -8   3    8.90    3.10
   4  -8   3    4.40    2.80
  -8   3   4   19.30    5.10
  -4  -8  -3   15.70    3.80
   3  -4   8    7.50    3.60
   3   4  -8    9.30    3.10
  -3  -4  -8   10.90    1.60
  -3  -4  -8    8.90    3.70
   8   3  -4    9.30    2.90
   8   3  -4    9.80    1.20
  -3   4   8    4.10    2.50
  -8   3   4    8.60    1.60
  -8  -3  -4   14.60    4.70
  -4  -8  -3    7.20    2.80
  -4   8   3   11.30    3.30
  -4   8   3   15.00    3.40
   3  -4   8    8.70    2.30
   8  -3   4    5.90    3.40
   4   8  -3    9.20    3.20
  -5   8  -3  372.96   20.30
   8   3   5  307.77   19.50
  -5  -8   3  326.47   21.60
   8  -3  -5  308.57   21.10
  -3  -5   8  294.87   21.80
   8  -3  -5  318.47   19.60
   8   3   5  310.57   21.00
  -5   8  -3  315.67   21.10
   5  -8  -3  323.07   21.20
  -8   3  -5  311.67   21.80
   5   8   3  323.47   21.00
  -3   5  -8  268.47   21.00
   3   5   8  322.07   21.20
   3   5   8  333.37   19.60
  -8  -3   5  320.47   22.60
  -5  -8   3  246.28   21.30
   3  -5  -8  319.77   20.60
  -8   3   5  297.87   22.30
  -8  -3  -5  316.77   21.90
  -5  -8  -3  325.07   21.00
  -3  -5  -8  348.17   19.50
  -3  -5  -8  304.87   21.60
  -8   3   5  331.87   18.80
   3  -5   8  300.07   19.90
   5  -8   3  292.07   20.60
   8  -3   5  299.27   21.10
   3  -5   8  311.77   21.60
   8   3  -5  342.37   21.30
  -5   8   3  354.96   21.30
   8  -3   5  328.27   19.80
   3   5  -8  338.97   20.80
  -5   8   3  303.17   20.50
  -5  -8  -3  305.07   20.60
  -3   5   8  320.77   20.40
   5   8  -3  330.17   20.50
   8   3   6   25.10    4.70
  -3   6  -8   17.40    4.20
  -6   8  -3   19.90    4.40
  -6   8  -3   36.20    4.40
  -8   3  -6   18.70    4.80
   3   6   8   28.50    4.90
  -8  -3   6   30.40    6.50
   6  -8  -3   19.30    4.20
  -3  -6   8   20.70    4.60
   6   8   3   30.10    4.70
   3  -6  -8   22.20    3.90
   8  -3  -6   15.80    4.00
  -6  -8   3   18.70    5.30
  -8   3   6   25.30    2.20
  -6  -8  -3   20.10    4.40
   8   3  -6   25.20    4.50
  -8   3   6   16.80    5.40
  -3   6   8   23.60    5.00
  -8  -3  -6   28.40    3.10
  -8  -3  -6   25.90    5.40
   8  -3   6   18.60    4.50
   6  -8   3   22.60    4.20
  -6  -8  -3   16.90    4.10
  -3  -6  -8   27.60    4.90
   6   8  -3   32.30    4.90
   8  -3   6   27.60    3.20
   3   6  -8   26.90    4.40
  -6   8   3   22.40    3.90
  -6   8   3   18.00    5.00
   3   6  -8   18.80    4.00
  -3  -6  -8   25.70    3.20
  -3   6   8   20.00    3.70
   3  -6   8   33.60    4.10
   6   8  -3   29.30    4.00
   3   7   8  156.18   13.00
   7   8   3  189.68   13.20
   3  -7  -8  167.88   12.70
  -7   8  -3  175.58   12.90
  -7   8  -3  189.28   12.80
  -3  -7   8  161.28   13.40
  -8   3  -7  160.98   13.80
  -3   7  -8  206.18   13.40
   8  -3  -7  174.18   13.10
  -3   7  -8  181.18   13.30
  -8  -3   7  169.78   14.70
   7  -8  -3  183.58   13.50
  -7  -8   3  130.19   14.00
   8   3   7  169.08   13.60
  -3  -7  -8  186.28   11.90
  -7  -8  -3  188.28   13.40
   3   7  -8  179.88   12.70
   8  -3   7  199.18   14.00
   8  -3   7  187.88   11.30
  -7  -8  -3  168.58   12.80
  -8   3   7  189.38   15.20
   3  -7   8  166.08   12.30
  -3   7   8  179.68   13.90
   8   3  -7  173.38   13.10
  -3   7   8  165.98   12.50
   7  -8   3  156.38   12.50
   7   8  -3  172.28   12.20
   7   8  -3  175.08   13.30
  -8  -3  -7  169.58   14.40
  -3  -7  -8  183.48   13.60
  -7   8   3  132.09   13.90
  -7   8   3  165.08   12.30
   0   8  -4 1437.36   84.59
  -8  -4   0 1354.36   86.19
   0  -8  -4 1483.15   84.69
   0  -8  -4 1404.56   83.59
   4   0  -8 1420.06   84.29
   0   8   4 1459.65   84.69
   0  -8   4 1388.96   84.69
  -8   4   0 1211.88   85.69
   0   8   4 1504.85   83.79
   4   0   8 1478.25   85.19
   0  -8   4 1425.66   83.49
   8   4   0 1499.65   83.79
   8  -4   0 1433.06   84.49
  -4   0   8 1402.66   83.49
  -4   0   8 1453.65   86.09
   0  -8   4 1427.56   83.29
  -4   0  -8 1518.65   85.79
  -8   4   0 1459.05   83.79
   8   4   0 1452.75   84.39
  -1  -8   4    9.80    2.40
   8  -4  -1    7.70    2.80
  -4  -1   8    8.20    2.20
  -4  -1   8    9.30    4.30
  -8   4  -1   12.70    4.40
   8   4   1   11.20    2.70
  -1  -8   4    7.60    2.00
  -4   1  -8   13.10    4.00
   4   1   8    5.80    3.10
  -1  -8   4   14.90    3.80
   1  -8  -4    7.30    2.90
   8   4   1    9.00    2.70
   1   8   4    8.10    3.10
   4  -1  -8   11.50    2.70
  -8  -4   1    5.80    4.40
  -1   8  -4    7.10    3.10
  -1   8  -4    5.30    1.70
  -8   4  -1    7.00    2.60
  -8   4   1    7.50    2.30
  -8  -4  -1    5.80    3.60
   4   1  -8    8.70    2.80
  -4   1   8    7.70    4.30
   4  -1   8    0.80    3.00
  -8   4   1    4.20    4.60
  -4  -1  -8   10.50    4.00
  -1   8   4   12.80    3.30
   1  -8   4   12.00    2.20
   1   8  -4   10.30    3.30
  -1   8   4    5.80    2.20
   8   4  -1    8.10    2.20
  -1  -8  -4   12.90    3.10
  -4   1   8   12.60    2.40
  -1   8   4    7.70    2.50
   8  -4   1    8.40    2.90
   1  -8   4   10.90    3.30
  -1  -8  -4   10.40    2.40
   8   4  -1   11.10    3.10
  -2   8  -4  178.48   13.50
  -2   8  -4  171.78   11.90
   2  -8  -4  194.28   13.40
  -8  -4   2  186.28   12.00
  -8   4  -2  211.18   14.30
  -2  -8   4  179.28   12.50
  -2  -8   4  170.58   13.50
  -2  -8   4  218.38   12.40
  -4  -2   8  199.38   14.90
   2   8   4  178.18   13.30
   8  -4  -2  178.28   13.30
   8   4   2  173.18   12.80
   8   4   2  181.38   12.60
   4  -2  -8  176.28   12.80
  -4  -2   8  199.18   12.40
   4   2   8  173.88   13.50
  -4   2  -8  198.88   14.50
  -4   2   8  178.98   14.70
   4   2  -8  187.88   13.00
  -8   4   2  194.28   12.00
   2  -8   4  180.18   13.20
   4  -2   8  184.98   11.10
   4  -2   8  163.78   11.10
   8   4  -2  189.58   13.30
  -4  -2  -8  198.38   14.70
   4  -2   8  173.08   13.70
  -2  -8  -4  199.08   13.40
  -2  -8  -4  193.38   12.60
  -2   8   4  187.38   13.30
  -8  -4  -2  185.78   14.10
  -2   8   4  182.38   12.60
   8   4  -2  193.58   11.90
   2  -8   4  208.38   12.20
  -4   2   8  191.28   12.30
   2   8  -4  188.58   13.10
  -8   4   2  152.78   15.00
   8  -4   2  187.58   12.90
   8  -4   2  213.08   13.50
   3  -8  -4   -1.40    2.30
  -4   3  -8    0.50    3.20
  -3   8  -4    1.20    1.70
   8   4   3   -2.30    1.80
   8  -4  -3   -0.70    1.40
   3   8   4    3.80    2.80
  -4  -3   8   -0.60    1.80
  -4  -3   8   -1.60    3.70
  -3  -8   4   -2.20    2.70
  -8  -4   3    2.30    4.30
   8   4   3    1.20    2.30
  -3  -8   4    3.40    2.60
  -8  -4   3    1.20    1.40
  -8   4  -3    1.80    3.10
   4  -3  -8   -1.00    2.00
  -3   8  -4    3.40    2.90
   4   3   8   -0.10    2.70
   8  -4  -3   -3.90    2.10
  -4   3   8    2.10    3.80
  -4   3   8    4.00    2.00
  -4  -3  -8   -0.50    3.00
   4   3  -8   -1.50    2.00
  -8   4   3    1.00    1.50
  -8   4   3   -0.80    4.40
  -3   8   4   -1.10    2.60
   8  -4   3    0.30    1.70
   4  -3   8    0.30    1.00
  -3  -8  -4   -1.20    2.10
  -3  -8  -4    2.10    2.30
  -3   8   4    3.30    2.50
   3  -8   4    2.10    2.00
   8  -4   3    0.10    2.80
   3  -8   4    1.60    2.30
   3   8  -4   -3.00    2.10
  -8  -4  -3    0.50    3.40
   4  -3   8    1.50    3.00
   4  -3   8   -0.60    1.00
   8   4  -3    2.60    2.70
   8   4  -3   -0.50    1.40
   4  -4  -8  149.49   11.10
   8   4   4  168.18   11.60
   8  -4  -4  149.79    9.90
  -4  -8   4  157.18   12.20
  -4  -8   4  169.48   11.90
  -8   4  -4  151.58   12.40
   8   4   4  150.98   10.50
  -8  -4   4  136.89    9.60
  -8  -4   4  163.18   13.80
   4   8   4  154.48   11.90
  -4  -4   8  152.48   10.80
  -4   4  -8  146.59   12.00
  -4   8  -4  136.49   11.50
  -4   8  -4  164.98   10.70
   4  -8  -4  155.08   11.70
   8  -4  -4  137.89   11.50
  -4  -4   8  167.28   12.90
   4   4   8  147.39   11.80
   8   4  -4  135.99   11.50
   8   4  -4  160.58    9.70
  -4  -8  -4  161.68   11.30
   8  -4   4  146.29   10.60
   4   8  -4  169.78   11.50
  -4  -4  -8  149.19   12.60
  -8   4   4  144.29    9.80
  -4   4   8  151.58   13.10
  -4   4   8  149.79   10.60
   4  -4   8  153.78   12.30
  -4  -4  -8  158.28    9.40
   4  -8   4  140.19   11.20
  -4  -8  -4  149.88   11.20
  -4  -4  -8  159.18    9.50
   4  -4   8  152.68   10.10
  -8  -4  -4  161.08   12.70
   8  -4   4  145.39   11.70
  -8   4   4  169.78   13.50
  -4   8   4  146.69   11.20
  -4   8   4  144.59   11.10
   4   4  -8  160.48   11.50
   5  -8  -4   77.09    7.70
  -4   5  -8   61.69    7.40
  -5   8  -4   60.99    6.10
   4  -5  -8   55.29    6.60
   8  -4  -5   49.40    6.70
  -8  -4   5   55.49    8.20
   4   5   8   74.49    7.90
  -5   8  -4   61.79    7.10
  -8   4  -5   67.49    7.90
   8   4   5   66.09    7.20
  -4  -5   8   58.29    7.80
   5   8   4   55.19    6.90
  -5  -8   4   76.49    8.20
   4  -5   8   71.49    5.60
   8  -4   5   57.29    5.40
   5   8  -4   59.39    6.30
  -5  -8  -4   60.69    6.80
  -5   8   4   59.69    6.40
  -5   8   4   66.99    7.10
   8  -4   5   70.69    8.00
  -4  -5  -8   60.09    4.80
  -4  -5  -8   71.49    8.00
  -8   4   5   66.59    5.00
  -8  -4  -5   69.99    5.90
  -8  -4  -5   59.79    7.90
  -5  -8  -4   60.09    6.70
   8   4  -5   65.19    7.40
   4   5  -8   66.69    7.20
   4  -5   8   72.79    8.20
   5  -8   4   71.49    7.00
   8   4  -5   70.89    4.60
  -4   5   8   68.09    8.20
  -8   4   5   66.99    8.60
  -4   5   8   70.59    6.00
   4  -6  -8  244.58   16.90
  -6   8  -4  223.68   17.10
  -8  -4   6  235.98   14.90
  -8   4  -6  269.17   18.10
  -4   6  -8  246.28   17.40
   6   8   4  243.68   17.10
  -6  -8   4  216.68   18.10
   4   6   8  239.88   17.40
  -8  -4   6  231.88   18.60
   8  -4  -6  218.18   17.00
   6  -8  -4  286.77   17.80
  -4  -6   8  266.67   18.30
   8   4   6  242.38   17.30
  -6   8  -4  231.58   16.50
   4   6  -8  234.58   17.00
  -8   4   6  248.98   15.20
   4   6  -8  253.07   16.40
  -6  -8  -4  257.67   17.30
   4  -6   8  250.47   18.00
  -6   8   4  249.18   16.50
  -6   8   4  261.37   17.80
  -4  -6  -8  262.17   15.60
  -4  -6  -8  259.87   18.00
  -4   6   8  243.78   16.40
   8   4  -6  245.38   17.40
  -6  -8  -4  239.58   16.80
   6   8  -4  274.97   16.60
   8  -4   6  245.68   17.60
   8  -4   6  224.08   15.70
  -4   6   8  250.57   18.10
   6   8  -4  239.68   17.40
  -8  -4  -6  257.57   15.60
  -8  -4  -6  240.28   18.10
   4  -6   8  256.27   16.20
  -8   4   6  266.67   19.10
   6  -8   4  269.47   17.00
  -4  -7   8  325.37   21.90
   7   8   4  278.57   20.70
  -8   4  -7  332.27   22.00
  -7   8  -4  308.97   21.10
  -7   8  -4  302.47   20.50
  -4   7  -8  342.07   21.30
   4   7   8  278.87   21.00
   4  -7  -8  345.87   21.20
  -8  -4   7  315.97   22.60
  -7  -8   4  226.48   21.80
   8   4   7  330.17   21.60
   7  -8  -4  302.17   21.20
   8  -4  -7  294.07   21.00
  -7  -8  -4  311.67   20.70
  -7   8   4  319.17   22.20
  -7  -8  -4  324.07   21.30
   7   8  -4  353.46   21.70
  -8   4   7  330.67   20.30
  -7   8   4  317.27   20.30
  -4   7   8  296.27   21.70
   8  -4   7  306.57   19.40
   7  -8   4  319.17   20.70
   8   4  -7  309.27   21.20
   7   8  -4  303.37   20.10
  -4   7   8  294.17   20.30
   4   7  -8  324.97   20.50
  -4  -7  -8  323.37   19.70
  -4  -7  -8  323.97   21.70
   4  -7   8  323.07   20.20
  -8  -4  -7  320.97   22.20
   8  -4   7  312.77   21.60
   4   7  -8  304.97   21.10
  -8   4   7  313.37   22.60
   0  -8  -5   26.10    3.80
  -5   0   8   31.40    3.30
  -8  -5   0   31.80    6.30
  -5   0  -8   29.20    5.60
  -8   5   0   23.20    5.40
   8   5   0   30.70    4.00
   5   0  -8   26.80    4.40
   0  -8   5   34.60    5.20
   0   8  -5   36.60    5.20
  -8   5   0   30.50    4.00
  -5   0   8   36.20    6.40
  -5   0   8   32.70    3.30
   0  -8   5   29.40    4.00
   0  -8  -5   38.70    5.00
   8   5   0   37.20    4.90
   0   8   5   24.60    4.40
   0  -8   5   34.00    5.70
   5   0   8   33.60    5.40
   8  -5   0   32.40    4.60
  -8   5  -1  198.08   13.50
  -1  -8   5  184.38   13.30
  -8   5  -1  205.68   14.90
   1  -8  -5  197.18   13.30
  -5   1  -8  204.08   15.20
   1   8   5  193.98   14.10
   5  -1  -8  201.98   13.80
   8   5   1  181.08   13.30
   1  -8  -5  213.98   14.10
  -5  -1   8  206.68   12.70
  -5  -1   8  229.08   16.40
  -5  -1   8  187.88   12.50
  -1   8  -5  198.48   14.10
  -1   8  -5  213.18   13.10
   5   1   8  190.48   14.50
   8   5   1  191.78   13.70
  -1  -8   5  161.98   13.90
   8  -5  -1  209.98   14.20
  -8   5   1  133.09   15.30
  -5   1   8  190.28   12.60
  -8  -5  -1  228.68   15.30
  -1   8   5  201.58   14.00
   8  -5   1  189.48   13.70
  -1  -8  -5  197.18   13.90
  -1  -8  -5  192.18   13.40
   1  -8   5  202.18   14.10
  -5  -1  -8  203.98   15.30
  -8   5   1  203.48   13.20
  -5   1   8  190.98   15.90
   1   8  -5  214.18   14.10
   5  -1   8  197.48   14.70
   5   1  -8  223.68   14.00
   8   5  -1  211.48   14.10
   1  -8   5  214.98   13.60
   8   5  -1  207.08   13.10
   8  -5  -2    4.70    2.80
  -2  -8   5    1.10    3.00
   2   8   5    7.00    3.10
  -5  -2   8    2.70    3.70
  -5   2  -8    3.40    3.50
   5   2   8    3.10    3.30
  -2  -8   5    5.20    2.60
  -5  -2   8    2.60    1.80
   2  -8  -5    2.60    2.60
  -8   5  -2    0.40    2.30
  -8   5  -2    1.20    3.50
   8   5   2    1.10    2.60
   8   5   2    4.20    2.50
  -8  -5   2    0.50    3.90
  -2   8  -5    9.70    2.30
   5  -2  -8    6.60    2.80
  -5  -2   8    5.50    2.00
  -2   8  -5    6.20    3.20
  -2   8   5    2.90    2.80
   5  -2   8    0.10    3.00
   8  -5   2    6.00    2.50
   8   5  -2    2.20    2.70
   2  -8   5    0.10    2.40
  -5   2   8    2.90    1.80
  -8   5   2    1.40    2.00
  -8   5   2    2.70    4.70
  -2   8   5    5.10    2.80
  -2  -8  -5    4.40    2.50
   8   5  -2    3.10    1.90
   2   8  -5    2.90    3.00
   5   2  -8    2.30    2.50
  -5   2   8    6.30    4.10
  -5  -2  -8    1.10    3.40
  -2  -8  -5    6.40    2.90
  -8  -5  -2    5.60    4.00
  -8   5  -3   22.70    4.50
   3   8   5   21.80    4.30
   8   5   3   22.50    3.60
  -3   8  -5   17.10    3.20
   8   5   3   19.60    4.00
  -8  -5   3   18.80    5.80
   5   3   8   20.20    4.40
  -3  -8   5   21.00    4.00
  -5  -3   8   22.20    3.00
   3  -8  -5   21.40    4.10
  -3   8  -5   13.50    4.10
   8  -5  -3   21.70    4.20
   5  -3  -8   14.40    3.60
  -3  -8   5   19.60    4.40
  -5  -3   8   16.90    5.50
  -5   3  -8   11.40    4.10
  -8  -5  -3   15.10    4.40
   5   3  -8   24.10    4.10
  -8   5   3   20.50    3.00
  -5   3   8   14.70    2.70
  -5  -3  -8   15.60    5.00
   8  -5   3   14.80    3.10
  -3   8   5   20.00    4.00
   3  -8   5   19.90    3.90
   5  -3   8   19.30    4.40
   5  -3   8   21.10    2.20
   5  -3   8   20.20    2.20
  -3  -8  -5   23.10    4.00
  -3   8   5   18.80    3.80
  -5   3   8   11.70    5.30
  -8   5   3    8.50    5.80
  -3  -8  -5   20.70    3.90
   8   5  -3   18.40    2.70
   3   8  -5   21.70    3.80
   8   5  -3   15.30    3.80
   8   5   4  116.29   10.10
  -4  -8   5  117.19   10.60
   8  -5  -4  121.69   10.20
  -8   5  -4  127.39   10.80
   4  -8  -5  135.49   10.30
  -8  -5   4  132.29   12.90
  -4  -8   5  139.69   10.50
  -5   4  -8  136.39   11.00
   5   4   8  114.59   10.30
  -5  -4   8  110.49   11.10
  -5  -4   8  130.89    9.10
  -4   8  -5  120.59    9.30
  -4   8  -5  117.29   11.10
   5  -4  -8  120.79    9.80
   4   8   5  117.79   10.10
  -4  -8  -5  131.49    9.80
   5  -4   8  132.69    8.50
  -4  -8  -5  133.29   10.10
   8  -5   4  122.69   10.60
   4   8  -5  130.09    9.80
   8   5  -4  124.39    8.50
   8   5  -4  115.99   10.10
  -8   5   4  135.19   11.90
  -5   4   8  130.29   11.60
  -5  -4  -8  124.59    7.60
  -4   8   5  115.89   10.00
  -8  -5  -4  145.69   11.30
  -5  -4  -8  131.29   11.40
   5  -4   8  123.79   10.80
   5   4  -8  128.19   10.10
   8  -5   4  131.59    9.40
  -5   4   8  114.69    8.80
   4  -8   5  122.09    9.70
  -4   8   5  105.99    9.50
  -8   5   4  131.79    8.80
  -5  -8   5   -0.20    3.30
   5  -5  -8    4.60    2.80
   5   8   5    5.60    3.10
   8  -5  -5    5.30    2.80
   5  -8  -5    2.00    2.70
  -5  -5   8    1.80    2.20
  -5  -5   8    2.20    3.90
  -5   8  -5    4.10    2.90
  -5   8  -5    4.60    2.60
   8   5   5    2.40    2.70
  -5   5  -8    3.60    3.40
   5   5   8    3.40    3.00
  -8  -5   5    6.60    4.40
  -8   5  -5    0.40    3.40
  -5  -5  -8    5.70    3.40
  -8  -5  -5    5.00    3.60
  -5   8   5    2.70    2.50
  -8   5   5   -4.50    4.00
  -5   5   8    3.60    2.20
  -5   8   5   -0.80    3.00
   8   5  -5    4.20    1.70
   8  -5   5    5.20    2.20
   5  -8   5    3.80    2.40
  -8   5   5    2.40    1.80
  -5   5   8   10.60    4.50
   5   8  -5    3.60    2.60
   5   8  -5    6.40    3.20
   5   5  -8    0.20    2.50
  -5  -5  -8    4.10    1.30
  -8  -5  -5    4.60    2.40
   8   5  -5    4.90    3.00
  -5  -8  -5    0.70    2.40
  -5  -8  -5   -0.10    2.60
   5  -5   8    4.60    1.90
   8  -5   5    4.00    3.50
   5  -5   8    3.50    3.30
  -6  -8   5   45.00    6.70
  -5  -6   8   41.10    6.60
   5   6   8   33.60    5.60
  -5   6  -8   32.00    5.60
   6  -8  -5   31.90    5.40
   5  -6  -8   32.80    5.10
  -6   8  -5   42.40    6.00
  -6   8  -5   28.80    4.80
   6   8   5   36.10    5.70
   8   5   6   37.50    5.80
   8  -5  -6   39.10    5.80
  -8  -5   6   31.30    6.60
  -8   5  -6   38.40    5.90
   5  -6   8   33.10    4.20
   8   5  -6   36.20    4.10
  -8  -5  -6   42.70    4.40
  -8  -5  -6   35.50    6.30
   8  -5   6   39.60    6.20
   5   6  -8   36.90    4.60
   8  -5   6   39.40    4.40
  -5  -6  -8   34.90    5.90
   5  -6   8   35.40    6.20
  -6  -8  -5   33.20    5.40
   6  -8   5   32.60    4.80
  -6   8   5   47.30    5.40
  -6   8   5   33.90    5.80
   6   8  -5   28.80    5.40
  -8   5   6   27.70    6.10
  -5   6   8   44.90    6.90
   5   6  -8   34.90    5.50
   6   8  -5   37.70    4.90
   8   5  -6   31.50    5.40
  -5   6   8   37.30    4.70
  -5  -6  -8   44.10    4.00
  -8   5   6   43.10    4.00
  -7  -8   5    1.10    3.90
  -5   7  -8    1.60    2.90
   7   8   5    6.50    3.30
  -8   5  -7    2.10    3.70
   5  -7  -8    1.60    2.50
  -8  -5   7    6.40    4.20
   8   5   7   -1.10    3.30
   8  -5  -7    6.00    3.20
  -7   8  -5    2.90    2.90
   7  -8  -5    1.90    2.80
   5   7   8    5.50    3.30
  -5  -7   8    7.90    4.00
  -7   8  -5    5.00    3.30
  -7   8   5   -2.80    3.50
  -5  -7  -8    2.30    3.10
  -8   5   7    3.60    3.90
  -8   5   7    1.70    1.70
  -5  -7  -8    2.90    1.90
   5  -7   8    6.90    2.50
  -7   8   5    5.60    2.70
  -5   7   8    6.30    4.10
   5   7  -8    5.50    3.00
   7   8  -5    2.30    2.40
   7   8  -5   11.00    3.70
   8  -5   7    3.30    3.40
   8  -5   7    8.50    2.30
   5   7  -8    3.90    3.10
   8   5  -7    3.90    3.00
  -5   7   8    3.70    2.50
  -7  -8  -5    5.50    3.80
  -8  -5  -7   -4.30    2.70
   5  -7   8    4.90    3.70
   7  -8   5    1.70    2.10
  -7  -8  -5    7.00    3.00
  -8  -6   0    5.50    4.00
  -6   0   8    5.70    1.50
   0   8   6    5.30    2.90
   6   0   8    5.50    3.40
  -6   0   8    5.10    1.50
   0   8  -6    6.80    3.30
  -6   0   8    6.70    4.40
  -6   0  -8    7.00    4.30
   0  -8  -6    6.10    2.70
   6   0  -8    5.50    2.80
  -8   6   0    1.80    2.60
   0  -8   6    9.00    3.30
   0  -8  -6    4.60    2.50
  -8   6   0    2.90    3.60
   8   6   0    3.00    2.30
   8   6   0    6.10    2.90
   8  -6   0    6.80    2.90
   6   1   8  191.08   14.90
  -8   6  -1  229.48   15.20
   8  -6  -1  195.68   14.50
   8   6   1  187.08   14.10
   8   6   1  202.08   14.00
  -6  -1   8  194.78   12.70
  -6  -1   8  212.98   16.40
  -6   1  -8  225.98   16.20
  -1   8  -6  216.18   13.80
   6  -1  -8  201.68   14.30
  -1  -8   6  203.88   14.20
   1  -8  -6  198.78   14.40
  -1   8  -6  212.48   14.70
   1  -8  -6  195.58   14.00
  -6  -1   8  225.08   12.70
  -8   6  -1  182.88   13.90
   1   8   6  217.68   14.90
  -8  -6   1  169.18   15.80
  -1  -8   6  217.18   14.70
   1  -8   6  171.68   14.10
  -1   8   6  208.98   14.50
  -1  -8  -6  208.98   14.20
  -1  -8  -6  196.28   14.10
   8  -6   1  204.58   14.40
   6   1  -8  200.18   14.50
   6  -1   8  195.08   15.10
  -6   1   8  205.58   12.80
  -6   1   8  209.88   12.70
  -6   1   8  196.68   16.20
  -8  -6  -1  235.18   15.50
   1   8  -6  208.68   14.40
  -8   6   1  211.08   13.80
  -6  -1  -8  192.68   15.60
   8   6  -1  189.58   13.50
   8   6  -1  229.68   14.80
  -6  -2   8  789.82   50.39
  -8   6  -2  824.92   48.50
  -2  -8   6  793.92   49.20
   2  -8  -6  832.12   48.90
   6   2   8  807.32   49.40
  -8   6  -2  859.51   49.20
   8   6   2  718.53   48.30
   8   6   2  791.72   48.40
  -2  -8   6  825.82   48.70
  -6  -2   8  836.82   47.10
  -2   8  -6  756.82   48.00
   8  -6  -2  778.92   49.00
  -2   8  -6  808.82   49.00
   2   8   6  763.22   48.90
  -6   2  -8  741.33   49.70
   6  -2  -8  806.52   48.80
  -8   6   2  825.82   47.90
   6   2  -8  766.82   48.70
  -6  -2  -8  838.12   50.19
  -6   2   8  779.02   47.10
  -6   2   8  823.32   50.59
   2   8  -6  844.12   48.70
  -2  -8  -6  830.32   48.60
   6  -2   8  780.02   49.40
   8   6  -2  821.92   47.80
  -2   8   6  786.12   48.80
  -2   8   6  828.82   48.70
  -2  -8  -6  788.72   48.40
   2  -8   6  808.12   48.70
  -8  -6  -2  852.51   49.60
   8   6  -2  837.12   49.10
   8  -6   2  786.32   48.60
  -3  -8   6    1.30    2.60
   6   3   8    0.60    2.90
  -8  -6   3    4.40    4.70
  -6  -3   8    0.70    1.50
  -6   3  -8    0.30    3.50
  -3  -8   6   -1.30    2.70
   8  -6  -3   -1.90    2.10
  -3   8  -6    0.50    2.20
   3   8   6   -1.30    2.60
  -8   6  -3    3.10    3.20
  -3   8  -6   -2.40    3.10
   6  -3  -8   -0.80    2.20
   8   6   3    2.40    2.90
  -8   6  -3   -0.10    2.40
   3  -8  -6    2.90    2.50
  -6  -3   8    1.30    3.70
  -3  -8  -6    0.50    2.50
   6   3  -8    0.50    2.30
   8   6  -3    1.60    2.60
  -6   3   8   -3.50    3.30
   3   8  -6   -1.00    2.30
   6  -3   8    2.20    3.20
   6  -3   8    0.10    1.00
  -6   3   8    3.40    1.60
  -8   6   3   -3.10    4.30
  -3   8   6    0.10    2.80
  -8   6   3   -2.00    1.80
  -8  -6  -3   -5.20    2.60
   8   6  -3   -1.80    1.70
  -3  -8  -6   -1.30    2.20
  -3   8   6    4.40    2.90
   8  -6   3   -0.50    1.90
  -6  -3  -8    1.70    3.30
   3  -8   6    0.50    2.20
  -4   8  -6   77.29    6.80
  -8  -6   4   68.19    9.90
  -6  -4   8   69.99    8.80
   6  -4  -8   49.60    6.80
   4   8   6   69.49    8.00
  -4  -8   6   61.39    7.40
  -6  -4   8   66.99    5.60
  -8   6  -4   68.49    7.30
  -8   6  -4   78.09    8.20
  -6   4  -8   72.59    8.40
  -4   8  -6   64.69    7.80
   6   4   8   67.49    7.90
   8  -6  -4   61.49    7.50
  -4  -8   6   72.59    8.30
   8   6   4   61.89    7.10
   4  -8  -6   75.69    7.80
   4  -8   6   71.09    7.10
  -4   8   6   74.19    7.30
   8  -6   4   69.19    6.90
  -6   4   8   67.99    5.70
   4   8  -6   72.69    7.10
   6  -4   8   80.19    8.70
  -8  -6  -4   73.59    8.20
   6  -4   8   75.99    5.40
  -8  -6  -4   82.89    7.10
   6   4  -8   58.19    7.20
  -4  -8  -6   75.59    6.60
  -4   8   6   71.89    7.80
  -6   4   8   73.09    9.10
  -8   6   4   67.49    5.90
  -8   6   4   76.59    9.60
   8   6  -4   76.59    8.00
  -6  -4  -8   60.19    8.10
   8   6  -4   70.59    5.70
  -4  -8  -6   76.79    7.30
  -8   6  -5   15.30    4.00
   6   5   8   14.30    4.20
   8  -6  -5   18.30    4.20
   5  -8  -6   20.40    4.60
  -6   5  -8   21.00    4.80
  -5   8  -6   13.60    4.00
   8   6   5   16.80    4.30
  -6  -5   8   21.20    3.30
   5   8   6   15.90    4.10
  -5  -8   6   16.70    4.50
  -6  -5   8   14.10    4.60
  -8  -6   5   17.00    5.60
   6  -5  -8   19.50    4.10
  -5   8  -6   25.30    4.20
  -5  -8  -6   16.10    4.20
  -6   5   8   15.70    4.90
  -8   6   5    9.30    4.80
  -6  -5  -8   17.10    4.80
   6  -5   8   24.00    5.10
   6  -5   8   21.70    2.90
  -8  -6  -5   22.00    5.10
  -8   6   5   15.50    2.90
   8   6  -5   20.70    3.10
   8   6  -5   20.50    4.50
  -5   8   6   10.30    3.30
  -5   8   6   15.20    4.20
   5   8  -6   16.80    3.70
   8  -6   5   27.00    3.80
   6   5  -8   18.80    4.00
  -6   5   8   23.80    3.30
   5  -8   6   17.60    3.70
  -8  -6  -5   18.60    3.60
   5   8  -6   19.40    4.30
  -5  -8  -6   22.10    3.80
   8  -6   5   19.50    5.00
  -6   8  -6   25.80    4.50
  -6  -8   6   25.60    5.50
  -6   6  -8   31.70    5.60
   8  -6  -6   18.80    4.30
   8   6   6   23.00    4.70
  -6   8  -6   16.50    4.20
   6  -8  -6   18.80    4.30
  -8   6  -6   23.50    5.10
   6   6   8    6.40    3.80
  -6  -6   8   13.80    4.60
   6  -6  -8   29.20    5.00
  -8  -6   6   15.90    5.60
   6   8   6   17.50    4.70
  -8   6   6   21.70    5.70
   6   8  -6   17.50    3.60
  -6   8   6   18.70    3.80
  -6   6   8   20.50    5.20
  -6   8   6   30.50    5.50
   6  -8   6   19.70    3.70
  -6  -8  -6   16.70    4.50
  -8  -6  -6   19.40    3.40
  -6  -6  -8   15.30    4.80
   6   6  -8   25.20    3.60
   6   6  -8   22.20    4.60
  -6  -8  -6   16.60    3.60
  -6   6   8   20.50    3.40
   6  -6   8   22.20    5.20
   6  -6   8   15.00    3.00
   6   8  -6   20.20    4.50
   8  -6   6   28.90    5.50
   8  -6   6   27.30    3.90
   8   6  -6   25.10    3.30
   8   6  -6   18.10    4.40
  -8   6   6   22.50    3.40
  -8  -6  -6   23.70    5.10
  -6  -7   8    5.60    4.10
  -7  -8   6   14.40    5.10
   7  -8  -6    2.60    3.10
   8   6   7    1.90    3.20
  -8  -6   7    8.50    4.90
  -7   8  -6    5.10    3.40
   6   7   8    8.60    3.70
   6  -7  -8    8.20    3.40
  -6   7  -8    7.70    3.80
  -8   6  -7    4.90    3.50
   7   8   6    6.40    3.70
  -7   8  -6    5.40    3.40
   8  -6  -7   -1.30    2.70
   6   7  -8    6.90    3.80
  -8   6   7    5.80    2.20
   6  -7   8    3.50    2.20
   7  -8   6    7.30    2.70
  -7  -8  -6    9.40    3.00
  -7   8   6   -2.90    3.30
  -8  -6  -7    6.40    4.00
  -6   7   8   11.10    4.70
   7   8  -6    8.40    2.90
   7   8  -6   11.40    4.00
  -6   7   8    0.80    2.40
  -6  -7  -8    3.30    3.50
   8  -6   7    7.50    3.90
  -7   8   6   12.80    3.30
  -8   6   7    8.70    4.50
   8   6  -7    5.00    3.40
  -7  -8  -6    4.00    3.70
   6   7  -8    9.40    2.90
   8  -6   7    4.80    2.30
   6  -7   8    4.10    3.80
   0   8   7  185.48   14.40
   8   7   0  224.68   14.10
  -8  -7   0  234.98   15.60
   8  -7   0  204.08   14.70
  -8   7   0  208.78   15.20
  -7   0  -8  198.48   15.70
   0   8  -7  208.88   14.00
   0  -8  -7  200.38   14.30
   0  -8   7  211.28   14.60
   0   8  -7  213.28   14.90
  -7   0   8  172.48   15.90
   7   0   8  206.28   15.30
   8   7   0  212.08   14.60
   0  -8  -7  205.88   14.20
   7   0  -8  174.58   14.20
  -8   7   0  181.58   13.90
  -8  -7   1  728.03   49.99
  -1   8  -7  771.02   48.80
   8   7   1  850.01   48.80
   1  -8  -7  809.42   48.60
   8   7   1  817.92   48.40
  -1   8  -7  888.71   48.50
  -7   1  -8  812.72   50.09
   1  -8  -7  830.02   48.70
  -7  -1   8  804.52   50.69
   1   8   7  778.02   48.90
   7   1   8  811.72   49.50
   7  -1  -8  803.82   48.80
  -1  -8   7  872.41   49.10
  -1  -8   7  805.92   48.80
  -8   7  -1  763.22   48.30
  -8   7  -1  884.41   49.10
   8  -7  -1  821.72   49.10
  -7  -1  -8  831.72   50.29
   1  -8   7  760.52   48.60
  -8  -7  -1  850.41   49.50
  -8   7   1  784.82   48.10
  -8   7   1  706.63   49.70
  -1  -8  -7  812.22   48.40
  -1  -8  -7  812.92   48.70
  -7   1   8  795.42   46.50
  -7   1   8  819.12   50.79
  -1   8   7  780.32   48.70
   8   7  -1  739.43   48.70
   8  -7   1  767.22   48.70
   1   8  -7  817.82   48.90
   7   1  -8  799.62   48.90
   8   7  -1  772.22   48.00
   7  -1   8  748.93   49.40
  -8   7  -2  315.67   20.40
   7  -2  -8  334.47   20.50
   8   7   2  271.87   19.70
   8  -7  -2  275.57   20.30
   2   8   7  288.67   20.40
  -2  -8   7  305.37   20.70
  -2  -8   7  313.17   20.40
  -2   8  -7  297.57   20.40
   2  -8  -7  322.77   20.30
  -7   2  -8  314.47   21.70
   7   2   8  286.87   20.70
  -2   8  -7  267.37   19.60
  -7  -2   8  306.37   22.10
  -8   7  -2  291.57   19.90
  -2  -8  -7  322.47   20.40
   8  -7   2  283.87   20.00
   7  -2   8  296.67   20.90
   2   8  -7  304.67   20.20
  -7   2   8  299.17   18.10
  -7   2   8  307.17   22.10
  -2  -8  -7  336.27   19.90
  -8   7   2  320.67   19.60
   8   7  -2  304.17   19.30
  -2   8   7  284.27   20.00
  -2   8   7  286.67   20.40
   7   2  -8  282.17   20.10
   8   7  -2  327.67   20.80
  -8  -7  -2  320.27   20.40
  -8  -7  -2  307.87   20.90
  -7  -2  -8  312.77   21.70
   2  -8   7  324.97   20.20
  -8   7  -3   42.10    5.60
  -3  -8   7   31.90    5.40
   3   8   7   38.30    5.70
   8  -7  -3   30.30    5.20
  -7  -3   8   37.80    3.40
  -7  -3   8   26.20    6.00
  -7   3  -8   33.70    6.40
  -3  -8   7   42.00    5.80
   3  -8  -7   38.50    5.30
  -8  -7   3   27.40    6.40
   7   3   8   39.00    6.10
  -3   8  -7   34.00    5.50
  -3   8  -7   30.90    4.60
   8   7   3   30.40    4.80
  -8   7  -3   33.20    5.00
   7  -3  -8   47.90    5.80
   8  -7   3   39.20    5.00
  -3  -8  -7   34.10    5.30
  -3  -8  -7   42.60    4.90
   8   7  -3   44.80    6.00
  -8  -7  -3   31.70    4.90
  -8  -7  -3   44.40    6.10
   8   7  -3   33.00    4.30
  -7  -3  -8   39.40    6.90
   7  -3   8   28.60    5.80
   7  -3   8   33.40    3.30
   3  -8   7   27.50    4.50
  -7   3   8   36.00    3.50
  -7   3   8   31.60    6.40
  -3   8   7   35.70    4.90
  -3   8   7   42.40    6.00
   7   3  -8   36.60    5.40
  -8   7   3   41.80    4.70
  -8   7   3   28.40    6.70
   3   8  -7   46.70    5.60
   8   7   4   71.59    7.90
  -8  -7   4   68.69    9.90
  -8   7  -4   77.09    8.30
  -4  -8   7   86.39    8.90
   8  -7  -4   74.89    8.40
  -7  -4   8   81.79    6.00
   7  -4  -8   71.09    8.00
   4  -8  -7   85.69    8.50
  -4   8  -7   82.59    8.60
  -7   4  -8   68.79    8.90
   7   4   8   89.39    9.40
  -7  -4   8   87.59   10.00
  -8   7  -4   72.69    8.00
   4   8   7   94.69    9.00
  -4   8  -7   93.69    7.70
  -4  -8  -7   84.59    7.00
   7  -4   8   76.29    5.80
   7   4  -8   89.99    8.90
  -8  -7  -4   85.49    7.90
   7  -4   8   89.49    9.50
   4  -8   7   68.09    7.40
  -7   4   8   85.29    6.10
   8   7  -4   71.39    6.50
   8   7  -4   94.49    9.20
  -4   8   7   74.29    7.60
  -4   8   7   78.79    8.60
  -7   4   8   92.69   10.60
  -4  -8  -7   74.99    8.40
  -8  -7  -4   73.59    8.60
   4   8  -7   81.19    7.90
  -8   7   4   89.69    6.90
  -8   7   4   86.09   10.50
  -7  -4  -8   69.19    8.90
   8  -7   4   74.99    7.80
  -5   8  -7  131.59   10.20
  -8   7  -5  124.99   10.40
   7  -5  -8  106.49    9.90
  -5   8  -7   99.09   10.60
   8   7   5  110.39   10.00
   5   8   7  119.09   10.40
  -7  -5   8  112.59   11.30
   8  -7  -5  120.19   10.40
  -7  -5   8  123.79    8.60
  -7   5  -8  128.09   11.30
   5  -8  -7  131.19   10.40
  -8   7  -5  117.19   10.00
   7   5   8  104.29   10.90
  -5  -8   7  116.39   10.60
  -8  -7   5  116.49   13.10
  -8   7   5  115.99    9.00
   5   8  -7  127.89    9.60
   8   7  -5  117.99   10.40
  -7  -5  -8  118.19   11.50
   7  -5   8  134.09   11.30
   7  -5   8  125.99    8.50
   5   8  -7  105.19   10.90
   8   7  -5  120.49    8.80
  -7   5   8  109.09   12.20
  -8  -7  -5  113.79   10.80
   8  -7   5  114.49    9.40
  -5   8   7  115.69    9.40
  -5   8   7  113.39   10.80
   7   5  -8  126.29   10.40
  -7   5   8  121.69    8.60
  -8  -7  -5  130.69    9.50
   5  -8   7  121.59    9.50
  -8   7   5  127.79   11.90
  -5  -8  -7  118.79    9.30
  -5  -8  -7  125.79   10.50
   6  -8  -7   22.00    5.00
  -8  -7   6   38.60    7.40
  -6   8  -7   24.90    5.10
   6   8   7   39.90    6.30
   7   6   8   41.70    6.60
  -8   7  -6   26.20    5.20
  -7   6  -8   31.30    5.80
  -6  -8   7   36.30    6.50
  -6   8  -7   24.00    5.20
  -7  -6   8   23.00    6.10
   7  -6  -8   49.30    6.30
   8  -7  -6   41.30    6.10
   8   7   6   43.10    6.30
   8   7  -6   38.50    6.00
  -8   7   6   43.80    7.20
  -7   6   8   35.20    4.30
  -7   6   8   40.40    7.20
  -8   7   6   40.00    4.70
   7   6  -8   38.70    6.00
  -6  -8  -7   32.30    4.60
  -6  -8  -7   35.50    6.20
   6  -8   7   24.70    4.30
   6   8  -7   41.80    5.20
   6   8  -7   43.80    6.20
  -8  -7  -6   29.80    4.50
  -8  -7  -6   34.50    6.00
   8  -7   6   44.60    7.10
   8  -7   6   37.30    4.90
  -6   8   7   44.50    5.20
   8   7  -6   44.70    5.00
  -7  -6  -8   35.10    6.80
   7  -6   8   39.60    6.60
   7  -6   8   42.80    4.50
  -6   8   7   29.90    6.00
  -7  -8   7   55.49    8.10
  -7   8  -7   51.99    6.90
   7   8   7   46.60    7.10
   8   7   7   44.10    6.80
   7  -8  -7   48.30    7.00
  -8  -7   7   51.79    8.50
   7   7   8   58.09    7.50
  -7  -7   8   63.59    8.50
   8  -7  -7   44.80    6.70
  -7   7  -8   39.20    6.70
  -8   7  -7   41.70    6.80
   7  -7  -8   43.90    6.50
   8  -7   7   43.90    7.30
   7  -7   8   42.10    5.20
  -7  -7  -8   53.19    7.80
  -8   7   7   60.69    5.70
  -8   7   7   41.80    7.30
   8  -7   7   62.09    6.00
  -7   7   8   45.70    5.40
  -7   7   8   47.70    7.70
   7  -7   8   37.20    7.10
  -8  -7  -7   50.59    7.60
   7   7  -8   44.30    6.80
   7  -8   7   51.69    6.10
   8   7  -7   38.70    6.50
  -7   8   7   46.50    5.80
  -7   8   7   40.60    6.90
  -7  -8  -7   48.40    6.10
  -7  -8  -7   41.00    6.80
   7   8  -7   63.09    6.10
   7   8  -7   49.30    6.90
  -8  -8   0    0.50    3.00
   0  -8   8   -1.00    2.30
   0  -8  -8    1.60    2.30
   0  -8  -8    4.80    2.90
   8  -8   0    2.80    2.60
  -8   0   8   -4.70    3.30
  -8   0  -8    3.50    3.80
   8   0   8    1.50    3.00
   8   0  -8   -0.50    2.30
  -8   8   0    2.30    2.80
  -8   8   0   -0.20    3.00
   0   8   8    3.90    2.90
   0   8  -8    2.40    2.90
   0   8  -8    1.60    2.40
   8   8   0    0.20    2.30
  -8  -8   1  227.28   15.90
   1   8   8  189.28   14.70
  -8   8  -1  197.58   14.30
  -1  -8   8  215.08   14.80
  -1  -8   8  186.38   14.80
  -1   8  -8  188.88   14.70
  -1   8  -8  225.68   14.60
   8   1   8  238.08   16.00
   1  -8  -8  230.18   14.60
   1  -8  -8  211.68   14.80
   8   8   1  178.68   14.10
   8  -8  -1  205.28   15.10
  -8  -1   8  194.78   16.50
  -8   1  -8  189.48   16.10
  -8   8  -1  205.78   14.70
   8  -1  -8  203.78   14.80
   8  -8   1  189.68   14.50
  -8  -1  -8  219.28   16.30
   1  -8   8  186.38   14.30
  -8   1   8  213.28   16.80
  -8   8   1  214.48   14.30
  -8   8   1  190.38   15.30
  -8  -8  -1  209.18   15.20
   8   1  -8  192.58   14.70
  -1   8   8  196.08   14.70
  -1  -8  -8  195.28   13.90
  -1  -8  -8  203.18   14.80
  -8  -8  -1  183.48   14.70
   1   8  -8  212.78   14.70
   8  -1   8  187.68   15.40
   8   8  -1  208.18   14.10
   8   8  -1  215.78   15.20
  -8  -8   2  137.79   13.70
  -8   8  -2  188.58   12.70
   8   8   2  157.48   12.20
  -2  -8   8  160.98   12.70
  -2  -8   8  187.58   13.20
  -2   8  -8  174.18   12.40
   2   8   8  171.78   12.90
  -8   8  -2  170.48   12.40
   2  -8  -8  164.88   12.20
  -2   8  -8  168.98   12.80
   8  -8  -2  166.48   12.80
  -8  -2   8  160.18   14.30
  -8   2  -8  163.38   13.70
   8   2   8  146.09   12.80
   8  -2  -8  159.58   12.50
  -8   2   8  178.38   14.60
  -8  -2  -8  163.88   13.80
   8  -2   8  158.48   13.20
   8   2  -8  161.58   12.50
  -8   8   2  168.28   11.90
  -8   8   2  132.19   13.80
  -8  -8  -2  168.58   12.60
   2  -8   8  155.98   12.00
  -2   8   8  157.98   12.30
   8  -8   2  188.18   12.80
  -2  -8  -8  158.48   11.70
  -2  -8  -8  150.28   12.50
   2   8  -8  155.48   12.10
  -8  -8  -2  164.68   13.00
   8   8  -2  152.48   11.50
   8   8  -2  153.18   12.60
  -8  -8   3   16.70    5.40
   3   8   8   19.50    4.60
  -8   8  -3   19.80    4.00
  -3  -8   8   13.70    4.10
  -3  -8   8   16.80    4.40
  -3   8  -8   13.00    4.00
  -3   8  -8   19.20    3.90
  -8   8  -3   22.00    4.20
   3  -8  -8   15.20    3.70
   8   8   3   18.40    4.00
   8  -8  -3   19.20    4.40
  -8  -3   8   15.90    5.20
  -8   3  -8   11.40    4.40
   8   3   8   17.60    4.40
   8  -3  -8   12.00    3.70
  -8   3   8   12.10    5.00
  -8  -3  -8   14.80    4.90
   3  -8   8   15.10    3.30
   8   3  -8   15.10    3.90
  -8   8   3   16.90    3.60
  -8   8   3   19.40    5.90
   8  -3   8   17.50    5.00
  -8  -8  -3   14.70    4.40
  -3   8   8   19.90    4.00
  -3   8   8   12.00    4.20
  -3  -8  -8   17.50    3.30
  -3  -8  -8   16.50    4.20
  -8  -8  -3   12.00    3.90
   3   8  -8   12.50    3.50
   8  -8   3   14.10    3.60
   8   8  -3   15.40    3.40
   8   8  -3    5.10    3.40
  -8  -8   4    4.10    4.60
  -8   8  -4   -2.40    2.50
   8   8   4    4.30    2.80
  -4  -8   8    3.00    3.30
  -4   8  -8    0.80    3.30
  -4   8  -8   -0.60    2.60
   4   8   8    2.90    3.10
   4  -8  -8   -2.80    2.60
   8   4   8   -3.70    3.10
   8  -8  -4    2.70    2.90
  -8  -4   8   -4.20    3.70
  -8   4  -8    1.80    3.40
  -8   8  -4    2.40    2.80
   8  -4  -8    5.80    3.00
  -8   4   8    1.80    4.50
  -8  -4  -8   -0.20    3.40
   8  -8   4    0.70    2.10
   8   4  -8    1.80    2.80
  -8   8   4   -1.40    2.20
  -8   8   4    1.30    4.50
   8  -4   8   -0.30    3.30
  -8  -8  -4    2.20    2.80
  -4   8   8    1.00    2.10
  -4   8   8   -2.20    3.20
  -4  -8  -8   -1.70    2.00
  -4  -8  -8    1.30    3.20
   4  -8   8    1.80    2.50
   4   8  -8    3.80    2.80
  -8  -8  -4    1.20    3.40
   8   8  -4    4.30    2.40
   8   8  -4    2.40    3.00
  -8  -8   5    3.60    5.10
  -8   8  -5    3.10    3.30
   8  -5  -8    2.10    3.00
  -5  -8   8   -1.80    3.20
  -5   8  -8    7.80    3.90
  -5   8  -8   -0.60    2.70
   5   8   8   -0.50    3.10
   5  -8  -8    5.70    3.30
   8   5   8    4.90    3.40
   8  -8  -5    5.20    3.40
  -8  -5   8    7.30    4.50
  -8   5  -8    1.60    3.80
  -8   8  -5    1.30    3.50
   8   8   5    0.90    2.90
  -8  -8  -5   -1.80    3.20
  -8  -5  -8    2.90    3.70
   8  -8   5    3.40    2.40
   8   5  -8    3.30    3.30
  -8   8   5    1.30    2.40
  -8   8   5    2.40    4.70
   8  -5   8    4.00    4.20
  -8  -8  -5    3.70    3.10
  -5   8   8    5.20    2.90
  -5   8   8    5.10    3.90
  -5  -8  -8   -0.70    2.10
  -5  -8  -8    2.20    3.30
   5  -8   8    1.10    2.10
   5   8  -8    1.50    2.70
   5   8  -8   -0.90    2.80
  -8   5   8    7.20    4.70
   8   8  -5    4.50    2.50
   8   8  -5    0.10    2.90
  -8  -8   6  250.07   19.80
   8   8   6  255.97   17.90
   8  -6  -8  243.88   17.90
  -6  -8   8  255.17   18.70
   6   8   8  214.08   17.70
  -8   8  -6  225.78   17.40
  -8  -6   8  249.48   19.50
   6  -8  -8  263.67   18.00
  -6   8  -8  252.07   17.80
   8  -8  -6  246.68   18.10
   8   6   8  242.08   18.10
  -8   6  -8  228.88   18.30
   6  -8   8  216.78   16.40
  -8  -8  -6  247.28   18.30
  -8   6   8  246.18   19.40
  -8  -6  -8  260.57   19.00
   8  -6   8  243.18   18.50
   8   6  -8  251.87   18.00
  -8   8   6  258.47   16.60
  -8   8   6  257.47   19.00
   6  -8   8  249.48   18.70
  -6   8   8  236.18   16.50
  -6   8   8  229.58   18.40
   8  -8   6  279.17   17.10
  -6  -8  -8  246.88   18.40
   6   8  -8  250.57   16.70
   6   8  -8  249.18   17.90
  -8  -8  -6  261.17   16.90
   8   8  -6  241.38   18.40
   8   8  -6  227.28   17.80
  -8  -8   7    1.20    4.50
   8   7   8    9.30    4.10
  -7  -8   8    2.60    4.10
  -7   8  -8    8.10    3.90
   7   8   8    7.00    4.40
  -8   8  -7    7.20    3.90
   7  -8  -8   11.70    4.00
  -8   7  -8    7.00    4.30
   8   8   7    8.30    4.00
   8  -8  -7    3.10    3.20
  -8  -7   8    6.00    4.80
   8  -7  -8   11.30    3.90
   8  -7   8    9.60    4.40
   8  -8   7    4.30    2.60
  -8   7   8    7.20    4.30
   8  -8   7    7.50    4.70
  -8  -8  -7    7.40    3.70
   8   7  -8    7.90    4.00
  -8   8   7    5.80    2.80
  -8   8   7    9.60    5.20
   7  -8   8    5.30    2.60
  -7   8   8    8.60    3.10
  -7   8   8    5.90    4.50
  -7  -8  -8    5.40    4.10
   7  -8   8    1.20    3.80
   7   8  -8   11.90    4.20
  -8  -7  -8    3.30    4.60
   8   8  -7    8.70    4.00
  -8  -8   8   77.29   10.40
  -8   8  -8   78.99    9.10
   8   8   8   71.79    9.00
   8  -8  -8   65.99    8.80
  -8   8   8   75.89   10.00
  -8  -8  -8   67.59    9.40
   8  -8   8   62.69    9.50
   8   8  -8   71.49    9.00
   0  -9   0    1.80    2.60
  -9   0   0   -4.60    4.10
   0   0   9    1.20    2.50
   0   0  -9    2.30    1.60
   0   0  -9   -0.30    2.80
   9   0   0   -2.60    1.60
   9   0   0    3.50    2.20
   0   9   0    0.80    2.80
   1  -9   0    0.60    2.10
   0  -1   9    2.00    2.50
   0  -1  -9    1.20    1.40
   0  -1  -9    2.00    3.00
  -9   0   1    0.20    4.40
  -9   0  -1   -0.90    3.30
   9   0   1   -0.40    2.00
   9   0   1    3.20    2.00
   9   0  -1    0.10    1.30
   9   0  -1    0.00    1.40
   9   0  -1   -1.20    1.90
   0   1   9    1.80    2.60
   0   1  -9    0.00    1.50
   0   1  -9    1.20    3.00
  -1   9   0   -0.20    2.70
   1   9   0   -0.40    2.50
  -1  -9   0   -3.20    2.40
   9   0  -2   72.79    7.50
   0   2   9   77.79    7.60
   0   2  -9   90.99    6.20
   0   2  -9   85.49    8.90
  -2   9   0   90.39    8.20
   2   9   0   70.69    7.70
   9   0   2   77.79    6.60
   9   0  -2   76.09    5.10
   0  -2  -9   73.29    8.30
  -9   0   2   52.39    9.50
  -9   0  -2   73.09    8.70
   9   0   2   74.19    6.70
   0  -2  -9   82.89    5.90
  -2  -9   0   74.49    5.00
   9   0  -2   80.99    5.10
   0  -2   9   88.89    8.30
  -2  -9   0   75.19    7.90
   2  -9   0   72.69    7.80
  -2  -9   0   84.19    5.00
   0  -3   9    1.00    2.90
   0  -3  -9   -0.40    2.80
  -3  -9   0   -1.70    1.50
   3   9   0    1.00    1.70
   0  -3  -9   -0.90    1.40
   0   3  -9   -1.90    3.10
   3  -9   0   -4.10    2.20
   3   9   0   -0.60    2.50
   0   3  -9    1.10    2.00
   9   0   3    3.80    2.80
   9   0   3    3.00    1.90
   9   0  -3    0.30    2.30
   0   3   9    3.00    2.60
  -9   0   3    0.90    4.40
  -9   0  -3    0.50    3.60
  -3   9   0   -1.40    2.60
  -3  -9   0    2.00    2.90
   0  -4  -9   -0.60    2.70
  -4   9   0    2.40    1.50
   4  -9   0    4.40    2.90
   0  -4   9    0.90    2.60
   0  -4  -9    2.80    1.80
  -4  -9   0    2.20    3.10
  -4   9   0   -2.30    2.90
  -4   9   0    0.00    1.30
   0   4  -9    5.30    3.40
   4   9   0    0.10    2.50
  -9   0   4    1.90    4.90
  -9   0  -4    2.70    4.20
  -4  -9   0   -1.40    2.00
   9   0   4    1.20    1.60
   9   0  -4    0.60    2.30
   0   4   9    0.10    2.40
   9   0   4   -2.60    2.60
   4   9   0    5.50    2.40
  -5  -9   0    0.00    2.30
   5  -9   0   -2.30    2.20
   9   0  -5    0.10    2.40
   0   5   9   -1.60    2.30
   0   5  -9   -0.50    2.50
   0  -5  -9    1.00    1.70
   0  -5   9   -0.80    2.80
  -5  -9   0    1.10    2.80
   0  -5  -9    2.20    2.90
  -9   0   5    2.80    4.40
  -9   0  -5   -2.10    3.40
   9   0   5    2.30    3.20
  -5   9   0   -3.30    2.50
  -5   9   0   -2.90    1.70
   9   0   5   -0.10    1.50
   0  -5   9    1.00    2.40
   5   9   0    0.50    2.50
   0  -6   9  455.05   29.80
   0   6  -9  410.26   29.40
   9   0   6  489.25   30.00
   6  -9   0  475.25   29.70
   9   0  -6  455.95   29.60
   0  -6   9  490.55   29.10
   9   0   6  479.25   27.70
  -6   9   0  456.85   28.30
   0   6   9  455.05   29.30
  -9   0   6  449.56   31.50
  -9   0  -6  466.35   30.70
  -6  -9   0  443.96   29.80
  -6   9   0  450.05   29.20
   0  -6  -9  471.95   28.50
   6   9   0  470.95   29.20
   0  -6  -9  483.25   30.10
  -6  -9   0  458.35   28.90
  -7  -9   0   -1.80    2.60
  -7   9   0    4.30    2.80
   0  -7  -9    0.80    1.90
   0   7   9   -1.80    2.70
   0   7  -9    2.00    2.70
   0   7  -9   -1.90    2.30
  -7   9   0   -0.20    2.70
  -9   0   7   -1.50    3.90
   9   0  -7   -4.40    2.00
   7   9   0   -1.70    2.20
   7  -9   0    0.00    2.30
  -9   0  -7   -2.80    3.30
   9   0   7   -6.20    2.10
  -7  -9   0   -2.00    2.70
   0  -7   9    2.70    2.60
   0  -7  -9   -2.50    2.60
   0  -8  -9   93.29    7.40
   0  -8  -9   87.59    8.20
  -9   0   8   81.89   10.40
   8  -9   0   72.19    8.30
   9   0   8   85.79    9.30
   9   0  -8   62.49    8.00
   0   8   9   73.29    8.20
  -8   9   0   70.09    7.70
  -9   0  -8   68.69    9.40
  -8   9   0   79.19    7.70
   8   9   0   77.39    7.90
  -8  -9   0   77.09    8.90
   0   8  -9   85.09    8.60
   0  -8   9   65.59    7.70
   0   8  -9   78.39    8.20
  -8  -9   0   69.19    8.20
   9   1   0    1.00    2.10
  -1   0  -9    0.80    1.30
  -9  -1   0   -2.70    3.70
   9  -1   0   -0.80    1.80
   9  -1   0   -1.90    2.10
   0   9   1   -0.60    2.50
   1   0   9   -2.20    2.30
   9   1   0   -2.20    1.50
   1   0   9    0.00    1.10
   1   0  -9   -0.40    1.70
   1   0  -9    1.00    2.80
   0  -9  -1    0.40    2.50
   0   9  -1   -4.40    2.20
  -9   1   0   -2.40    4.20
  -1   0   9    2.20    2.40
   0  -9   1    4.20    2.90
  -1   0  -9   -2.10    2.60
   1   1   9  103.89    8.70
   1   9   1   92.59    8.50
  -1   9  -1  105.49    8.70
   1   1   9  101.89    6.90
   1  -1  -9  102.79    9.40
  -9   1  -1  116.69   11.40
  -1   1  -9  104.89    9.40
  -9  -1   1   62.39   10.50
  -1  -9   1  116.89    9.30
   9  -1  -1  108.59    8.50
   1  -9  -1  100.69    8.80
   9  -1  -1   92.39    7.10
   1  -1  -9  107.09    7.50
  -1  -1   9  112.19    8.60
   9   1   1  113.59    7.90
   9   1   1   98.29    7.90
   9  -1  -1   94.09    6.90
  -1   1  -9  105.79    7.10
   9   1  -1  114.19    8.60
  -1  -1  -9  103.79    6.90
  -1   1   9  101.09    8.20
   1  -1   9  107.29    7.00
   9  -1   1  108.09    8.10
   9   1  -1  107.09    7.00
   9   1  -1  102.99    7.00
   1  -1   9   92.69    8.60
  -1  -9  -1   94.69    8.80
  -9  -1  -1  109.89   10.50
   1   9  -1  116.69    9.00
  -1  -1  -9  105.99    9.40
  -9   1   1   66.59   10.60
   1   1  -9  103.99    7.70
  -1   9   1  115.19    8.80
   9  -1   1   95.19    7.80
   1   1  -9  108.99    9.40
   1  -9   1   96.99    8.70
   9  -1  -2  378.36   20.10
   2   9   1  346.47   20.20
   2   9   1  327.57   21.90
  -2  -9   1  326.97   22.30
  -2  -9   1  331.17   19.80
   1  -2  -9  343.77   22.80
  -1  -2   9  317.87   21.60
   9  -1  -2  341.97   20.00
   1  -2  -9  339.27   20.90
  -9  -1   2  242.58   23.70
  -2  -9   1  360.26   19.80
   1   2   9  337.47   22.00
   1   2   9  346.97   20.40
  -9   1  -2  365.06   23.30
   9   1   2  346.67   21.40
   9   1   2  334.77   21.40
  -2   9  -1  341.67   22.10
   2  -9  -1  305.87   22.00
  -1   2  -9  291.07   22.30
   9  -1  -2  322.17   21.80
   2   9  -1  335.07   21.90
  -2  -9  -1  347.27   22.30
   1   2  -9  349.47   21.10
   9  -1   2  322.37   21.30
   1  -2   9  343.97   22.20
   1  -2   9  329.17   20.90
   2  -9   1  320.17   22.00
  -2   9   1  340.67   22.00
  -1  -2  -9  328.87   20.30
  -1  -2  -9  333.47   22.70
   9   1  -2  330.47   19.90
  -1   2   9  333.37   21.70
   1   2  -9  337.47   22.60
   9   1  -2  350.96   22.00
   9   1  -2  324.67   19.90
  -9  -1  -2  353.96   23.30
   9  -1   2  324.97   21.50
  -2  -9  -1  382.26   20.10
   9  -1  -3  520.65   34.20
   3   9   1  567.74   34.30
   9   1   3  597.64   34.10
   9   1   3  560.84   33.40
  -3  -9   1  573.54   34.80
  -1   3  -9  562.54   35.00
  -3  -9   1  536.95   32.70
  -9   1  -3  589.24   35.60
  -9  -1   3  475.65   36.50
   1   3   9  582.04   32.90
  -3   9  -1  567.04   34.40
   3   9   1  565.14   33.00
   1  -3  -9  563.24   33.20
   1   3   9  562.14   34.50
  -1  -3   9  576.44   34.20
   1  -3  -9  540.65   35.00
   3  -9  -1  569.14   34.60
  -3  -9  -1  525.45   32.80
   1   3  -9  558.24   33.50
   9  -1   3  517.25   34.00
  -9   1   3  449.16   36.20
   9  -1   3  555.24   33.40
   1   3  -9  563.84   35.00
   1  -3   9  558.74   33.20
   9   1  -3  540.25   34.30
  -1   3   9  591.34   34.20
  -3  -9  -1  521.95   34.40
   3   9  -1  562.64   34.20
  -9  -1  -3  597.94   35.70
   3  -9   1  517.55   34.30
   1  -3   9  551.24   34.50
  -1  -3  -9  556.14   32.70
  -1  -3  -9  550.74   35.10
  -3   9   1  512.25   34.10
   9   1   4   11.00    3.30
  -1   4  -9   11.80    3.90
   4  -9  -1   10.70    3.50
   1  -4  -9   17.50    4.50
  -4   9  -1   13.90    3.70
   1   4   9    9.90    3.30
   9  -1  -4    6.90    3.00
  -4  -9   1    7.80    3.50
  -1  -4   9    6.90    2.90
  -4  -9   1    9.00    2.60
   1  -4  -9   10.10    2.50
   4   9   1    4.10    3.30
  -9  -1   4   -0.40    5.10
   9   1   4   10.20    2.40
  -4   9  -1   10.40    1.80
  -9   1  -4    8.50    4.20
   1  -4   9    8.10    2.60
   4  -9   1   11.50    2.00
   1   4  -9    9.50    3.50
  -9  -1  -4    9.60    4.30
   9   1  -4   10.20    3.30
  -1   4   9    3.40    2.70
   4   9  -1    7.10    3.00
   4   9  -1    9.90    3.20
  -9   1   4   11.20    5.20
  -1  -4  -9   11.30    2.20
   1   4  -9    7.10    2.60
   9  -1   4    7.70    2.30
  -4  -9  -1   12.20    3.70
   4  -9   1    7.90    3.20
  -4   9   1    0.70    2.80
  -4  -9  -1   12.00    2.70
   1  -4   9    6.30    3.30
   9  -1   4   11.50    3.80
  -1  -4  -9   11.40    4.10
  -4   9   1   11.50    2.20
   1  -5  -9  122.69    8.80
  -9  -1   5  132.69   12.20
  -1  -5   9  123.59   10.10
   1  -5  -9  123.69   10.40
   9  -1  -5  116.69    9.80
  -1   5  -9  111.09   10.20
   9   1   5  126.89   10.20
  -9   1  -5  115.29   10.90
   1   5   9  127.99   10.10
  -5  -9   1  115.09   10.30
   5   9   1  114.29    9.60
  -5   9  -1   93.39    8.10
   5  -9  -1  111.09    9.80
   9   1   5  123.19    8.40
  -5  -9   1  122.49    9.10
  -5   9  -1  124.29    9.80
  -5  -9  -1  123.89    9.20
   9  -1   5  120.79   10.30
   9  -1   5  111.89    8.30
   1  -5   9  107.69    9.90
   5   9  -1  113.59    9.40
   9   1  -5  121.09    9.90
  -1  -5  -9  118.09    8.40
  -1   5   9  125.19    9.60
  -5  -9  -1  131.59   10.20
  -9   1   5  130.59   13.10
   1   5  -9  105.89    9.80
   5  -9   1  123.69   10.00
  -9  -1  -5  139.29   11.40
  -5   9   1  134.49    8.80
  -5   9   1  126.19    9.80
  -1  -5  -9  110.69   10.10
   1  -5   9  120.89    9.00
  -6  -9   1    0.70    2.50
   6  -9  -1    2.30    2.70
  -6  -9   1    0.70    3.10
   9   1   6    1.60    1.40
  -9   1  -6    3.90    3.70
  -1  -6   9    2.60    2.80
  -9  -1   6    0.80    4.50
   9  -1  -6    0.40    2.50
   1   6   9    1.00    2.70
  -6   9  -1    1.90    2.20
   6   9   1    4.50    2.70
   1  -6  -9    6.20    3.10
   9   1   6    3.40    2.90
  -6   9  -1    5.80    3.00
  -1   6  -9    3.70    2.70
   1  -6  -9    0.50    2.00
   9   1  -6    1.60    2.60
  -1  -6  -9    4.40    2.00
   1  -6   9    6.70    3.30
  -1  -6  -9    5.00    3.00
  -6  -9  -1    1.20    3.10
  -1   6   9    1.60    2.90
   6   9  -1    4.20    2.80
  -9   1   6    3.80    4.20
  -6  -9  -1    2.80    2.80
   9  -1   6    1.10    3.50
   1   6  -9    1.60    2.70
   9  -1   6    5.10    1.60
   6  -9   1    3.90    2.60
  -9  -1  -6   -0.10    3.40
   1  -6   9    3.20    2.50
  -6   9   1   10.30    2.80
  -6   9   1    1.90    3.10
   9   1   7    2.20    3.10
   9  -1  -7    7.80    3.20
  -7   9  -1    2.50    2.90
   7  -9  -1    1.90    2.60
  -1  -7   9   -0.50    2.70
  -9  -1   7    1.00    4.10
   1   7   9    5.70    3.60
   1  -7  -9   -1.80    2.50
  -7  -9   1    5.30    3.10
  -7   9  -1    5.70    2.90
  -1   7  -9    5.00    2.90
  -1   7  -9    4.70    3.10
  -9   1  -7    2.50    4.20
  -7  -9   1    1.40    3.50
   1  -7  -9    2.00    2.40
   7   9   1    5.60    2.90
   1   7  -9    8.20    3.40
   7  -9   1    2.40    2.70
  -7   9   1    4.80    3.20
  -7   9   1   10.00    3.50
  -7  -9  -1    3.20    3.20
  -1   7   9    2.40    3.00
  -1  -7  -9    4.80    2.30
   1  -7   9    6.50    2.80
  -7  -9  -1    2.90    3.20
   9  -1   7    5.00    3.30
  -1  -7  -9    6.40    3.10
   9   1  -7    0.40    2.60
  -9  -1  -7    1.60    3.70
   1   7  -9    3.00    2.70
  -9   1   7    3.80    4.30
   7   9  -1    9.70    3.30
  -9   1  -8   78.89    9.70
  -1  -8   9   86.29    8.70
  -8  -9   1   94.59    8.80
  -1   8  -9   88.89    9.20
  -9  -1   8   74.69   10.30
   8  -9  -1   83.59    8.90
   1  -8  -9   82.29    8.80
  -1  -8   9   73.59    8.80
  -1   8  -9   80.09    7.90
  -8   9  -1   87.69    8.70
   1   8   9   68.49    8.40
   8   9   1   78.39    8.10
   1  -8  -9   93.09    7.80
   9   1   8   70.99    8.90
  -8   9  -1   98.49    8.20
   9  -1  -8   59.09    7.90
  -8  -9   1   81.09    9.20
  -1   8   9   94.29    9.00
   9  -1   8   95.59    9.80
   1  -8   9   83.69    8.40
  -1  -8  -9   81.69    7.40
  -8   9   1   91.99    8.70
  -8  -9  -1   74.79    8.80
  -8  -9  -1   80.79    8.80
   8  -9   1   88.09    9.10
   9   1  -8   88.69    9.10
  -1  -8  -9   78.29    8.80
  -9   1   8   92.99   11.40
   1   8  -9   95.59    9.20
  -8   9   1   81.39    8.20
  -9  -1  -8   77.29   10.10
   8   9  -1   73.79    7.90
   9   2   0    2.10    2.50
   0  -9   2   -2.40    2.30
   2   0   9   -2.70    2.40
   2   0   9   -0.60    0.80
   2   0  -9    1.70    1.90
   2   0  -9    0.20    3.00
   0   9   2   -1.20    2.50
  -9   2   0    2.10    4.10
   9  -2   0   -3.30    1.70
   9  -2   0    2.40    2.10
  -2   0   9    0.80    2.20
  -2   0  -9   -2.00    3.20
  -9  -2   0   -4.30    3.60
   0  -9  -2   -0.20    2.40
   0   9  -2    0.50    2.70
   9   2   0    0.30    1.70
   1  -9  -2  280.47   18.00
  -2  -1   9  281.47   17.30
   9  -2  -1  267.87   16.10
   2   1   9  254.37   17.80
   1   9   2  228.18   15.90
  -2   1  -9  260.97   18.40
   2   1   9  248.78   15.50
   9  -2  -1  239.98   17.30
  -1   9  -2  251.07   17.60
   2  -1  -9  264.67   16.70
   2  -1  -9  270.97   18.50
   9   2   1  258.17   16.70
  -9  -2   1  259.27   16.20
   9   2   1  258.87   17.10
   1   9   2  255.27   17.70
   9  -2  -1  263.47   16.40
  -1  -9   2  248.28   17.90
  -9   2  -1  279.37   19.60
   1   9  -2  281.57   17.80
  -1  -9  -2  263.27   15.60
   2  -1   9  256.97   17.90
   2  -1   9  255.77   15.80
   2   1  -9  273.27   16.90
   2   1  -9  240.18   18.20
   9   2  -1  284.87   16.10
  -2   1   9  248.68   17.10
  -2  -1  -9  269.57   18.60
   9  -2   1  268.57   17.30
  -1  -9  -2  268.77   17.90
  -9  -2  -1  258.27   19.10
   9  -2   1  271.97   17.00
  -1   9   2  257.57   17.60
  -2  -1  -9  270.47   15.50
   1  -9   2  277.77   18.00
   2  -1   9  278.37   15.80
   9   2  -1  238.88   17.30
  -2   2  -9   26.10    5.10
  -2  -9   2   24.00    4.90
   9   2   2   29.40    4.20
  -9  -2   2   17.40    6.40
   2   2   9   26.20    4.80
   2  -2  -9   32.40    5.40
   2   9   2   24.70    4.60
   9   2   2   29.10    4.10
  -2  -9   2   25.30    2.60
   2   9   2   30.80    3.90
   9  -2  -2   35.80    3.00
   9  -2  -2   31.10    3.10
  -2   9  -2   25.20    4.80
   2  -9  -2   33.00    4.90
  -2  -9   2   28.40    2.80
   2   2   9   35.10    2.60
   9  -2  -2   35.30    4.90
  -2  -2   9   29.60    4.30
  -9   2  -2   34.70    5.90
   2  -2  -9   29.60    3.70
   2   2  -9   30.50    5.30
   2  -9   2   31.50    4.80
  -2   2   9   35.90    4.50
   2  -2   9   30.90    3.10
  -9  -2  -2   30.20    5.80
  -2   9   2   28.90    4.60
  -2  -2  -9   29.10    2.50
  -2  -2  -9   32.40    5.50
  -9   2   2   23.20    7.10
  -2   9   2   32.10    2.50
  -2   9   2   18.20    2.50
   9   2  -2   28.50    2.70
  -2  -9  -2   28.50    4.70
  -2  -9  -2   28.30    3.00
   2  -2   9   21.50    4.50
   2   9  -2   28.90    4.60
   2   2  -9   25.90    3.80
   9  -2   2   29.40    4.00
   2  -2   9   35.50    2.90
   9   2  -2   30.90    4.70
   9  -2   2   24.70    4.20
   3  -9  -2   20.00    4.10
   9  -2  -3   18.20    2.00
   3   9   2   19.10    3.80
   2   3   9   17.60    2.30
  -9   2  -3   17.00    5.30
  -3   9  -2   21.50    4.40
   2  -3  -9   25.10    4.80
   2   3   9   17.60    4.10
  -3  -9   2   20.70    2.70
  -3  -9   2   22.60    3.20
   9   2   3   25.80    4.20
   9   2   3   19.00    3.20
   9  -2  -3   14.20    3.70
  -9  -2   3   10.00    5.70
   9  -2  -3   22.00    1.90
  -2  -3   9   15.70    3.40
   2  -3  -9   23.80    3.50
  -2   3  -9   21.50    4.60
   3   9   2   22.80    4.50
   2  -3   9   11.50    3.90
  -3   9   2   25.00    4.60
  -2  -3  -9   11.70    4.20
  -2   3   9   16.60    3.30
  -9  -2  -3   29.20    6.10
   3   9  -2   23.40    4.30
  -3   9   2   12.50    2.80
  -2  -3  -9   18.80    2.20
   9   2  -3   22.90    4.20
  -9   2   3   17.40    6.60
   2  -3   9   18.90    2.80
   2  -3   9   20.10    2.80
   9  -2   3   21.30    3.40
  -3  -9  -2   20.50    3.00
   2   3  -9   23.20    3.80
   2   3  -9   21.40    4.40
   9  -2   3   10.00    3.50
  -3  -9  -2   22.70    4.30
  -3   9   2   22.70    2.40
   3  -9   2   20.10    4.10
  -9   2  -4    0.80    3.60
   2   4   9   -1.40    2.90
   9  -2  -4    0.50    2.40
  -9  -2   4    2.00    4.50
   4   9   2   -2.50    2.30
   9   2   4    1.20    2.70
   2  -4  -9   -0.80    2.00
   2  -4  -9   -2.50    2.60
  -4   9  -2   -0.30    1.40
  -4  -9   2   -3.60    2.80
  -4  -9   2    0.40    2.20
   9   2   4   -2.40    1.70
   2   4   9    0.60    1.50
  -2   4  -9    3.70    3.40
  -2  -4   9   -1.90    2.30
   4  -9  -2    1.80    2.60
  -4   9  -2   -2.30    2.60
  -9   2   4   -2.60    4.60
  -2   4   9   -3.30    2.20
  -9  -2  -4    0.40    3.60
   2  -4   9    0.20    1.90
  -4  -9  -2    0.10    2.00
  -2  -4  -9    0.10    1.20
  -2  -4  -9   -3.40    2.60
   2   4  -9   -0.40    2.30
   2   4  -9   -1.40    2.50
   9  -2   4    0.00    2.50
  -4   9   2    1.30    2.30
   9  -2   4   -2.10    1.50
   2  -4   9    3.10    2.90
  -4  -9  -2   -1.50    2.50
   4  -9   2   -0.10    2.50
   4   9  -2    0.30    2.70
   9   2  -4    2.60    2.60
   4  -9   2    0.40    1.60
  -4   9   2    0.20    2.80
   5   9   2    1.10    3.00
  -5  -9   2    5.00    2.90
   9  -2  -5    3.50    2.60
  -2   5  -9    4.00    2.90
  -5   9  -2    1.70    1.90
  -5  -9   2    0.00    2.90
   2  -5  -9    2.20    3.30
   2  -5  -9    0.10    2.10
   2   5   9    1.20    3.00
  -9  -2   5   -5.20    4.30
   5  -9  -2    3.60    2.90
   9   2   5    1.60    1.70
   9   2   5    0.90    2.90
  -2  -5   9    1.10    2.60
  -9   2  -5    2.80    3.70
  -5   9  -2    2.60    3.20
  -9   2   5    3.20    4.20
  -2   5   9    1.90    2.60
   2  -5   9    5.70    2.40
  -2  -5  -9    3.60    3.10
   9  -2   5   -0.60    3.00
  -2  -5  -9    5.70    1.80
   2   5  -9    8.50    2.90
   9  -2   5    1.30    1.60
  -5   9   2    2.70    3.10
   5   9  -2    8.00    3.20
  -5  -9  -2    5.60    3.10
   2   5  -9    4.00    3.10
  -5   9   2    4.60    2.80
   9   2  -5    2.50    2.70
   2  -5   9    9.20    3.60
  -9  -2  -5    1.50    3.70
   5  -9   2    1.70    2.60
  -5  -9  -2    0.40    2.40
   6  -9  -2   35.00    5.30
  -2  -6   9   28.10    5.30
   2  -6  -9   40.30    5.90
   2  -6  -9   24.20    4.10
  -9  -2   6   28.90    6.40
   2   6   9   29.20    5.10
  -9   2  -6   28.90    5.80
  -6  -9   2   45.50    6.00
  -6   9  -2   30.40    5.00
  -6   9  -2   39.40    4.40
   6   9   2   24.00    4.50
  -6  -9   2   30.70    5.60
   9  -2  -6   23.40    4.70
  -2   6  -9   37.30    5.40
   9   2   6   33.50    3.40
   9   2   6   28.80    5.20
  -6   9   2   23.90    4.40
   9  -2   6   36.50    3.70
   6  -9   2   20.70    4.40
  -9   2   6   27.60    6.30
  -9  -2  -6   37.80    6.40
   9  -2   6   21.80    5.10
  -2  -6  -9   35.20    3.80
  -2  -6  -9   39.40    6.10
  -2   6   9   33.80    4.90
   6   9  -2   35.80    4.90
   2  -6   9   38.60    6.00
  -6   9   2   30.00    5.10
  -6  -9  -2   36.40    5.40
  -6  -9  -2   25.40    4.60
   2  -6   9   32.00    4.50
   9   2  -6   26.00    4.90
  -2   7  -9   33.60    5.40
  -7  -9   2   40.40    6.10
  -7   9  -2   32.70    4.70
   9   2   7   33.40    5.90
  -7   9  -2   39.40    5.50
  -2  -7   9   36.30    5.70
   7   9   2   33.90    5.30
  -9  -2   7   38.40    7.20
   2  -7  -9   30.40    4.80
   7  -9  -2   28.90    5.20
   9  -2  -7   26.90    5.10
   2   7   9   36.40    5.80
  -2  -7   9   31.70    6.00
  -7  -9   2   39.90    6.30
  -9   2  -7   31.60    6.20
   2  -7  -9   30.20    5.40
  -7   9   2   33.80    6.20
  -7  -9  -2   31.00    5.20
  -9   2   7   38.00    7.20
  -9  -2  -7   38.90    6.60
   2  -7   9   46.50    5.30
   9  -2   7   51.99    7.20
   2   7  -9   39.90    5.60
  -7  -9  -2   27.50    5.00
  -2   7   9   43.00    5.50
  -7   9   2   32.40    5.10
  -2  -7  -9   37.20    4.30
   9   2  -7   39.60    5.90
  -2  -7  -9   27.20    5.30
   7  -9   2   34.70    5.30
   7   9  -2   32.80    4.90
  -2   8  -9    5.50    3.10
  -9  -2   8   -1.60    4.40
   9   2   8   -1.80    3.50
  -8   9  -2    4.10    3.40
   2   8   9    4.50    3.30
   2  -8  -9    0.60    2.20
  -2   8  -9    5.20    3.30
   9  -2  -8    2.30    2.90
  -8   9  -2    0.20    2.80
  -2  -8   9    3.60    3.40
   8   9   2    8.20    3.30
   8  -9  -2    2.50    3.30
  -2  -8   9    0.10    2.80
  -9   2  -8    2.60    4.10
  -8  -9   2    1.70    3.40
  -8   9   2    9.60    4.50
  -9   2   8    0.50    4.20
  -9  -2  -8    2.50    3.90
  -8   9   2   -0.90    2.70
   2   8  -9    2.70    3.20
  -8  -9  -2   -0.30    3.30
   8  -9   2    6.00    3.20
   2  -8   9    6.30    3.00
   9  -2   8    5.60    3.70
  -2  -8  -9   -0.30    2.10
  -2   8   9    8.50    3.40
   9   2  -8    4.70    3.00
   8   9  -2    2.30    2.60
  -8  -9  -2    6.70    3.70
  -2  -8  -9    5.40    3.30
   3   0  -9    1.40    3.00
  -3   0  -9    0.50    3.00
   0  -9  -3   -1.90    2.20
   0   9   3   -2.30    2.40
   0   9   3    1.60    1.60
   9  -3   0   -0.50    2.00
  -9  -3   0    7.00    4.50
   3   0  -9   -0.50    2.00
   0   9  -3    0.30    2.80
   3   0   9    3.70    3.00
   9  -3   0    1.20    2.10
   9   3   0   -2.30    1.60
  -9   3   0   -1.00    3.90
   0  -9   3   -4.90    2.30
   9   3   0   -0.80    2.00
  -3   0   9    1.60    2.10
  -1  -9   3    9.80    1.60
   3  -1  -9   10.10    2.70
  -3   1  -9   10.80    4.00
  -9   3  -1   10.80    4.50
   9  -3  -1   11.50    3.20
  -9  -3   1   10.20    2.30
   1   9   3   14.80    2.50
  -1  -9   3   15.70    3.90
  -9  -3   1    7.90    5.10
   9   3   1   10.60    3.20
   1   9   3    5.50    3.50
  -1  -9   3   12.20    2.20
   1  -9  -3   15.00    3.70
   9   3   1    7.80    2.70
  -3  -1   9    9.30    2.70
   9  -3  -1   11.60    2.60
   3  -1  -9   10.70    4.10
   3   1   9   10.10    3.60
  -1   9  -3   10.30    3.80
  -3   1   9   14.70    3.00
   9  -3   1    9.80    3.20
  -1  -9  -3    7.40    1.90
  -9   3   1    6.90    5.10
  -1  -9  -3    8.40    3.30
   9   3  -1    8.70    3.10
  -1   9   3   10.50    2.20
  -3  -1  -9   11.20    4.10
   3   1  -9    9.10    3.60
  -9  -3  -1    6.70    4.60
  -1   9   3    8.10    3.20
   3  -1   9    9.80    3.60
   1   9  -3   12.50    3.60
   9   3  -1   10.20    2.10
  -1   9   3   10.20    2.10
   9  -3   1    9.20    2.90
   3   1  -9   11.10    3.10
   1  -9   3   12.80    3.70
   2  -9  -3  257.57   18.50
   9   3   2  270.27   17.80
   9   3   2  274.87   17.90
  -3  -2   9  283.67   17.80
  -3   2  -9  271.77   19.30
  -2   9  -3  268.27   18.70
  -9  -3   2  270.87   16.80
  -2  -9   3  278.37   18.90
   3  -2  -9  292.47   17.90
   9  -3  -2  264.37   18.40
   9  -3  -2  292.97   17.20
   3   2   9  260.57   18.70
   9  -3  -2  272.47   16.80
  -2  -9   3  275.37   16.70
  -9   3  -2  305.57   19.90
   3  -2  -9  271.87   19.40
   2   9   3  247.68   18.30
  -2  -9  -3  260.97   17.10
  -3  -2  -9  272.07   19.50
  -9  -3  -2  299.47   19.90
  -2   9   3  278.77   16.80
  -2   9   3  274.87   17.00
   9   3  -2  282.87   18.50
   3  -2   9  247.18   18.70
   9  -3   2  261.17   18.10
   2   9  -3  283.57   18.40
   2  -9   3  278.37   16.40
   3   2  -9  266.87   17.90
  -2  -9  -3  276.57   18.50
   9   3  -2  283.87   16.70
   9  -3   2  266.07   17.90
  -3   2   9  256.37   17.60
   3  -2   9  320.37   16.50
  -2   9   3  247.48   18.20
   2  -9   3  274.47   18.60
   3  -2   9  260.37   16.40
   3   9   3   61.69    7.10
  -3  -3   9   60.39    6.30
   3   3   9   60.79    7.30
  -9   3  -3   76.49    8.50
  -3  -3   9   48.70    7.70
   3  -3  -9   57.39    6.20
  -3   9  -3   59.99    7.00
   3  -9  -3   75.29    7.50
  -3  -9   3   62.79    7.30
  -3  -9   3   45.90    6.10
   9   3   3   62.49    6.10
   9  -3  -3   54.79    6.80
  -3   3  -9   60.29    7.90
  -9  -3   3   61.69    4.40
  -9  -3   3   52.29    9.10
   3  -3  -9   66.39    7.80
   9  -3  -3   62.59    5.00
  -3  -9   3   74.19    5.40
   9   3   3   65.69    6.70
  -3   9  -3   68.69    4.70
   3  -9   3   55.79    5.20
  -3   9   3   70.39    5.80
   3  -3   9   71.69    7.80
   9  -3   3   64.89    6.20
  -3  -3  -9   62.09    4.00
  -3  -3  -9   65.29    4.30
  -3  -9  -3   73.09    5.80
   3  -9   3   62.59    6.90
   9   3  -3   53.59    6.70
  -3  -3  -9   72.09    8.20
  -3  -9  -3   56.29    6.70
  -3   3   9   74.29    6.70
   3   9  -3   56.79    6.60
  -9  -3  -3   66.99    8.20
   3  -3   9   56.79    4.70
   3  -3   9   64.19    4.90
   9  -3   3   66.99    7.00
  -9   3   3   53.39    9.10
   9   3  -3   77.19    4.50
   3   3  -9   60.39    6.40
  -3   9   3   65.69    7.00
  -9  -3   4   71.69   10.50
   4  -9  -3   68.29    7.70
  -4  -9   3   69.99    8.30
   9   3   4   79.19    6.30
  -3   4  -9   67.59    8.10
   3   4   9   72.79    8.00
  -3  -4   9   74.29    9.20
   9  -3  -4   82.79    5.20
   3  -4  -9   81.49    6.90
  -4   9  -3   94.89    8.60
  -4   9  -3   77.29    5.80
   4   9   3   78.59    7.80
  -4  -9   3   60.19    7.60
  -3  -4   9   76.99    6.90
   9  -3  -4   77.79    8.00
  -9   3  -4   72.79    8.50
   9   3   4   62.29    7.20
   3  -4  -9   77.79    8.50
   9   3  -4   66.89    7.60
   9  -3   4   76.79    8.10
   3  -4   9   70.19    8.20
  -3  -4  -9   75.79    8.60
   3  -4   9   75.79    5.90
   4   9  -3   76.29    7.50
  -4  -9  -3   65.89    7.50
   9  -3   4   72.49    6.30
   4  -9   3   72.89    7.70
  -9   3   4   78.79   10.00
  -3   4   9   72.69    7.00
   3   4  -9   78.79    7.60
  -4   9   3   70.59    7.10
  -3  -4  -9   82.59    5.30
  -4   9   3   93.79    7.80
  -9  -3  -4   66.89    8.50
  -4  -9  -3   81.69    6.80
   9   3   5  468.35   28.70
  -9   3  -5  430.16   29.20
   5   9   3  428.56   28.40
  -3  -5   9  450.35   28.10
  -3  -5   9  433.06   29.50
  -5  -9   3  444.06   29.10
   9   3   5  443.86   27.00
   3   5   9  433.86   28.70
   3  -5  -9  463.05   28.00
  -9  -3   5  484.25   31.00
  -5   9  -3  415.46   27.10
  -5   9  -3  431.16   28.40
   5  -9  -3  462.65   28.90
   9  -3  -5  449.95   28.80
  -3   5  -9  450.45   29.10
  -3  -5  -9  497.35   26.70
  -3   5   9  419.26   27.70
  -9   3   5  508.55   31.00
   3  -5   9  412.06   27.10
  -5  -9  -3  479.75   28.10
  -3  -5  -9  457.05   29.40
   9   3  -5  418.26   28.50
   9  -3   5  433.76   28.80
   3  -5   9  447.86   29.20
  -9  -3  -5  433.36   29.40
   3   5  -9  478.95   28.30
   5   9  -3  453.05   28.00
   9  -3   5  463.25   27.30
  -5   9   3  443.46   28.20
   5  -9   3  443.76   28.40
  -5  -9  -3  442.46   28.40
  -5   9   3  367.26   28.20
  -9  -3   6   53.19    8.60
   3   6   9   48.20    6.50
  -6   9  -3   47.20    6.50
  -6   9  -3   47.00    5.20
   6   9   3   55.99    6.60
   9  -3  -6   51.79    6.70
  -3  -6   9   40.40    6.60
  -9   3  -6   46.20    7.00
  -6  -9   3   43.70    6.90
   3  -6  -9   46.40    5.80
  -6  -9   3   51.59    7.00
   9   3   6   48.80    6.50
  -3   6  -9   45.80    6.40
   6  -9  -3   46.20    6.40
  -9   3   6   48.50    7.90
  -6   9   3   47.70    6.00
  -6  -9  -3   45.10    5.90
  -9  -3  -6   48.30    7.40
  -3   6   9   47.10    7.30
   9   3  -6   53.79    6.60
  -6  -9  -3   40.70    5.90
   6   9  -3   55.49    6.00
  -3  -6  -9   51.99    7.20
  -6   9   3   42.90    6.60
   9  -3   6   52.79    4.90
  -3   6   9   43.10    5.50
  -3  -6  -9   51.99    4.50
   3  -6   9   52.99    5.40
   9  -3   6   54.59    7.10
   3   6  -9   51.49    6.40
   6  -9   3   53.79    6.20
  -9  -3   7    0.10    3.70
  -3  -7   9    1.80    3.40
  -7   9  -3   -1.70    2.60
  -7   9  -3    1.10    2.50
   7   9   3    6.10    3.40
  -9   3  -7    4.40    3.70
   3  -7  -9   -0.10    2.10
   7  -9  -3    3.70    2.90
   9   3   7   -0.40    3.20
  -3   7  -9   -1.90    2.60
   9  -3  -7   -0.50    2.50
   3   7   9   -1.50    2.70
  -7  -9   3    3.80    3.60
  -3  -7  -9   -1.10    1.80
   3  -7   9   -0.60    2.90
   3  -7   9    1.90    2.10
  -3   7   9    7.10    3.70
  -7  -9  -3    2.70    3.00
  -7  -9  -3   -3.60    2.60
  -3  -7  -9   -0.70    3.00
   3   7  -9    1.70    2.70
   9   3  -7    4.30    3.00
  -7   9   3   -4.50    3.60
  -7   9   3    1.00    2.50
  -9  -3  -7    2.50    4.20
   9  -3   7   -0.10    3.10
  -9   3   7   -2.10    3.80
   7   9  -3    2.60    2.60
   7  -9   3    1.20    2.30
   9  -3   7    3.10    1.70
  -3   7   9   -0.30    2.40
  -8  -9   3   15.60    5.20
  -3  -8   9    7.10    4.00
   3   8   9    7.40    3.80
   9   3   8    9.30    4.20
   8  -9  -3    9.30    3.70
   3  -8  -9   13.30    3.80
  -8   9  -3   11.70    3.50
  -8   9  -3    6.20    3.80
  -9   3  -8   14.20    5.20
  -3   8  -9   10.50    3.60
  -3   8  -9    6.20    3.70
   9  -3  -8   15.40    4.00
  -9  -3   8    5.60    5.20
  -3  -8   9    0.50    3.20
   8   9   3    4.40    3.50
  -8   9   3    7.00    5.00
  -3   8   9    6.80    4.20
  -3   8   9   16.10    3.80
   9  -3   8    6.60    3.90
  -9  -3  -8   13.80    4.90
   3   8  -9   11.50    3.60
   8  -9   3    9.80    3.30
  -3  -8  -9   10.30    2.70
  -3  -8  -9   12.00    3.90
   3  -8   9   10.30    3.20
  -8  -9  -3    7.10    3.80
  -8   9   3    8.90    3.30
  -9   3   8   10.80    5.60
   9   3  -8   10.10    3.70
   8   9  -3   12.00    3.30
   8   9  -3    9.80    4.00
  -8  -9  -3   11.10    4.00
   0   9   4   -2.70    2.40
   0  -9   4    2.40    1.70
   0  -9  -4   -0.60    2.40
   4   0  -9   -2.70    1.60
   9   4   0    1.50    2.00
   0  -9   4    0.10    2.70
   0   9  -4   -2.00    3.00
  -4   0   9   -1.40    1.80
   9   4   0    1.20    2.20
  -4   0  -9    2.10    3.30
   4   0   9    0.20    2.90
   9  -4   0   -0.20    2.40
   0   9   4    0.80    2.30
   0  -9   4   -1.30    1.40
   0  -9  -4   -0.50    1.40
  -9  -4   0   -0.70    3.80
   9  -4   0   -0.20    2.30
  -4   0   9    6.40    4.60
  -9   4   0   -6.40    4.60
  -1  -9   4  296.37   19.30
   4   1   9  289.67   19.40
  -9   4  -1  297.07   20.10
  -1  -9   4  287.37   17.20
   1  -9  -4  295.57   19.10
  -4   1  -9  270.67   19.80
  -4  -1   9  297.77   20.70
   9  -4  -1  272.27   18.70
  -4  -1   9  282.17   17.80
  -1   9  -4  272.47   18.90
  -1  -9   4  309.47   17.60
   9   4   1  258.97   18.30
   4  -1  -9  263.67   18.20
   1   9   4  285.67   19.00
   9   4   1  265.27   17.90
   1   9   4  285.57   18.90
   1  -9   4  270.87   17.10
   9   4  -1  267.57   18.60
  -4  -1  -9  274.17   20.00
  -1   9   4  308.37   19.10
  -4   1   9  278.97   20.50
   1  -9   4  285.87   19.10
   1   9  -4  281.77   18.80
   1  -9   4  282.77   17.20
  -4   1   9  296.77   17.90
   4   1  -9  305.57   18.50
  -9  -4  -1  280.87   20.10
   4  -1   9  283.67   19.50
  -9   4   1  191.98   20.70
  -1   9   4  276.47   17.80
  -1  -9  -4  267.97   18.70
  -1  -9  -4  285.27   17.60
   9  -4   1  287.77   18.70
   9  -4   1  254.47   18.30
   9   4  -1  279.57   17.50
  -2  -9   4  188.88   12.40
  -9  -4   2  125.79   15.70
   2  -9  -4  178.28   13.30
  -2   9  -4  195.48   11.50
   4  -2  -9  210.88   12.90
   2   9   4  178.18   13.20
  -2  -9   4  160.78   11.80
   9   4   2  185.28   12.80
  -9  -4   2  183.98   11.80
  -4   2  -9  234.88   15.00
  -9   4  -2  168.58   13.80
   9   4   2  175.88   12.70
  -2   9  -4  175.68   13.40
   9  -4  -2  170.28   13.20
  -4  -2   9  189.78   12.40
  -4  -2   9  199.28   15.10
   4   2   9  163.48   13.40
  -2  -9   4  178.58   13.60
   9  -4   2  165.08   12.60
   9   4  -2  163.78   11.60
   9   4  -2  170.28   13.20
  -4   2   9  199.98   12.40
  -4  -2  -9  175.88   14.20
  -9   4   2  184.18   11.80
  -9  -4  -2  189.28   14.70
   4  -2   9  195.08   14.00
   2   9  -4  180.98   13.10
   2  -9   4  195.88   12.20
  -2  -9  -4  177.18   13.20
  -2  -9  -4  185.58   12.20
  -2   9   4  186.98   13.40
  -2   9   4  182.98   12.30
   9  -4   2  184.78   13.20
   4   2  -9  176.98   12.90
  -4   2   9  171.58   14.80
   2  -9   4  181.38   13.30
  -3  -9   4   41.80    6.10
   3   9   4   37.80    5.60
  -3  -9   4   41.80    5.30
  -9   4  -3   40.40    6.30
   9   4   3   46.10    5.50
  -4  -3   9   39.70    4.80
   3  -9  -4   37.70    5.60
  -9  -4   3   26.30    7.50
  -3   9  -4   40.90    5.80
  -4   3  -9   39.90    6.40
  -3   9  -4   47.10    4.10
   9  -4  -3   44.70    5.90
   4   3   9   49.20    6.50
   9   4   3   48.20    5.00
   4  -3  -9   44.90    5.40
  -4  -3   9   33.00    6.40
   4   3  -9   54.99    6.10
   3   9  -4   39.70    5.60
  -3  -9  -4   42.60    5.50
  -3  -9  -4   45.00    5.00
  -3   9   4   42.80    5.50
   9   4  -3   42.90    3.70
  -9  -4  -3   43.40    6.60
   9  -4   3   37.50    4.90
  -3   9   4   40.70    4.80
  -9   4   3   39.10    3.90
  -9   4   3   24.70    6.90
  -4   3   9   30.10    6.40
   4  -3   9   42.10    3.40
   3  -9   4   36.20    5.30
   4  -3   9   37.60    6.20
   9   4  -3   48.50    6.10
  -4  -3  -9   43.80    6.60
  -4   3   9   48.60    4.90
   9  -4   3   36.60    5.30
   4   4   9  497.75   31.80
  -4  -4   9  489.65   30.50
  -9  -4   4  482.05   34.10
  -4  -9   4  475.25   31.40
   9   4   4  525.75   31.30
   4  -4  -9  468.95   30.80
   9  -4  -4  500.15   31.60
   4  -9  -4  483.45   31.60
  -9   4  -4  507.15   32.10
  -4  -4   9  474.15   32.50
   4   9   4  502.45   31.50
  -4   4  -9  497.95   32.10
  -4   9  -4  458.15   31.30
  -4   9  -4  494.45   30.00
  -4  -9   4  486.65   31.90
   9   4   4  507.65   30.30
  -4  -9  -4  488.15   31.20
   9   4  -4  495.25   29.10
   4  -4   9  497.45   29.70
   4   9  -4  524.95   31.20
  -4   4   9  494.65   30.40
  -4  -4  -9  519.85   32.60
  -4   9   4  523.85   30.80
   4   4  -9  486.55   31.10
  -9  -4  -4  511.35   32.60
  -4  -9  -4  513.55   30.80
   4  -9   4  504.05   31.40
   9   4  -4  480.65   31.50
  -4   9   4  496.65   31.00
  -9   4   4  502.65   29.40
  -4   4   9  466.15   32.60
   4  -4   9  492.85   32.00
   9  -4   4  504.25   31.60
   9  -4   4  496.25   30.50
  -9   4   4  508.05   33.90
   9  -4  -5  143.19   11.70
  -4   5  -9  150.48   12.00
  -5  -9   4  130.69   12.20
   4   5   9  151.88   11.90
  -5   9  -4  150.98   10.50
   9   4   5  148.59   10.20
  -9   4  -5  156.48   12.60
  -5  -9   4  145.19   12.10
  -4  -5   9  138.99   10.80
   9   4   5  148.49   11.70
  -5   9  -4  138.79   11.50
   4  -5  -9  151.88   11.10
  -9  -4   5  143.79   13.70
   5  -9  -4  136.39   11.50
   5   9   4  142.79   11.50
  -4  -5   9  134.29   12.60
  -4   5   9  158.88   13.30
  -4  -5  -9  154.88   12.50
  -9  -4  -5  136.59   12.40
   9  -4   5  148.89   11.80
  -5   9   4  142.59   11.10
  -5   9   4  150.08   11.40
  -9   4   5  148.69   13.80
   9  -4   5  138.39   10.30
   4  -5   9  149.69   12.30
  -5  -9  -4  152.58   11.40
   4  -5   9  168.08   10.20
  -4   5   9  152.28   10.70
  -9   4   5  140.69    9.30
  -5  -9  -4  144.69   11.20
   4   5  -9  153.48   11.40
   5  -9   4  152.08   11.40
   5   9  -4  154.58   11.00
   9   4  -5  141.89   11.60
   4  -6  -9  154.48   11.70
  -4  -6   9  142.89   11.30
  -4  -6   9  152.98   13.10
  -9   4  -6  135.69   12.40
   9  -4  -6  144.39   12.10
  -4   6  -9  164.68   12.50
   4   6   9  160.98   12.50
   6   9   4  149.69   11.90
  -9  -4   6  183.18   14.50
  -6   9  -4  141.09   11.90
  -6   9  -4  179.78   11.40
   6  -9  -4  147.39   12.20
  -6  -9   4   95.49   12.60
   9   4   6  142.09   12.20
  -6  -9   4  154.48   12.80
  -6   9   4  151.08   12.80
   4  -6   9  168.58   10.90
   6   9  -4  173.48   11.60
  -9  -4  -6  151.38   13.00
  -6   9   4  153.68   11.50
  -9  -4  -6  145.19   10.40
   4  -6   9  153.98   12.70
   4   6  -9  143.39   11.90
   9  -4   6  156.68   10.60
   9  -4   6  152.38   12.40
   9   4  -6  170.58   12.50
  -4   6   9  148.39   11.10
  -4   6   9  145.99   13.20
  -6  -9  -4  156.68   11.90
  -6  -9  -4  151.18   11.90
   6  -9   4  158.28   11.70
  -9   4   6  153.88   13.80
  -4  -6  -9  146.89   12.60
   7  -9  -4   81.09    8.90
  -7   9  -4   74.49    7.40
   4  -7  -9   71.19    7.90
   9   4   7   77.09    8.80
   9  -4  -7   72.19    8.50
   7   9   4   88.29    9.00
   4   7   9   85.09    9.00
  -9   4  -7   75.59    9.10
  -4  -7   9   67.59    8.80
  -7   9  -4   80.09    8.60
  -7  -9   4   53.19    8.90
  -4   7  -9   56.99    7.70
  -9  -4   7   79.39   10.30
   7   9  -4   87.19    7.90
   4   7  -9   76.79    8.40
   7   9  -4   88.69    9.00
  -4   7   9   67.49    8.90
  -9   4   7   62.29    9.50
  -7  -9  -4   79.39    8.30
   4   7  -9   73.49    7.50
  -9  -4  -7   83.39    9.70
   9  -4   7   78.69    9.10
   9  -4   7   97.69    6.40
   7  -9   4   77.49    8.00
   4  -7   9   87.29    7.00
   4  -7   9   95.79   10.10
  -7  -9  -4   76.69    8.20
  -4  -7  -9   70.19    8.80
   9   4  -7   84.09    9.00
  -4   7   9   87.39    8.10
  -7   9   4   72.09    7.50
  -7   9   4   58.29    8.90
  -8  -9   4   86.19   11.70
  -8   9  -4  108.19    9.40
  -9  -4   8  122.29   13.10
  -4   8  -9  116.59   10.00
   4   8   9  108.69   10.90
   4  -8  -9  104.39    9.40
   8   9   4  125.19   10.00
  -8   9  -4  102.89   10.40
   9   4   8  113.39   11.30
   9  -4  -8   92.09   10.40
  -9   4  -8  106.09   11.40
   8  -9  -4  120.79   11.40
  -4  -8   9  106.09   10.40
   8  -9   4  118.79    9.70
   9   4  -8  107.59   10.90
  -8  -9  -4  102.79   10.00
   9  -4   8   98.99   11.00
  -4  -8  -9  103.59   10.00
   4  -8   9  107.19    8.90
   4   8  -9  105.69    9.20
  -8   9   4   90.99   11.50
  -4   8   9  104.69    9.10
  -4   8   9  106.29   11.40
   8   9  -4  105.99   10.90
   8   9  -4  103.99    8.70
  -8  -9  -4  105.09    9.30
  -8   9   4  115.49    9.10
  -9  -4  -8  109.79   11.80
  -9   4   8  101.49   12.20
   0  -9   5    0.60    2.00
   9   5   0   -0.40    2.30
   5   0   9    0.60    3.10
  -5   0   9    0.30    3.70
   0  -9  -5    1.90    2.50
   0  -9  -5   -1.50    1.60
   5   0  -9    2.90    2.60
   0   9   5   -2.50    2.40
   9  -5   0    1.40    2.50
  -9   5   0    0.40    2.10
  -9  -5   0    2.20    4.30
   0  -9   5   -0.90    3.10
  -5   0  -9    0.40    3.50
  -5   0   9   -1.50    1.60
   9   5   0    1.60    2.10
  -9   5   0   -1.20    3.80
   0   9  -5    1.00    2.90
  -5   1  -9  831.62   56.09
   9  -5  -1  910.11   55.39
  -5  -1   9  919.01   57.09
  -9   5  -1  927.81   54.49
  -9   5  -1 1029.10   56.49
   5   1   9  932.81   55.99
  -1   9  -5  924.41   55.39
  -1  -9   5 1001.40   55.89
  -5  -1   9  862.81   53.79
   1  -9  -5  920.51   55.29
   9   5   1  882.31   54.89
   9   5   1  818.62   54.39
   1   9   5  865.11   55.29
  -9  -5   1  760.92   56.99
  -1  -9   5  915.61   54.29
   5  -1  -9  968.70   55.09
  -5   1   9  922.61   53.89
   1  -9   5  863.01   55.29
  -1  -9  -5  926.41   55.19
  -5   1   9  939.81   57.19
   1   9  -5  881.21   55.09
  -5  -1  -9  874.91   56.39
   9   5  -1 1003.40   54.19
   9   5  -1  999.20   55.49
  -1   9   5  882.31   55.19
  -1   9   5  938.61   54.59
   5   1  -9  894.21   54.99
  -9  -5  -1  977.90   56.49
   5  -1   9  898.31   55.89
  -1  -9  -5  939.51   54.39
  -9   5   1  947.91   54.19
   9  -5   1  935.41   55.09
  -2   9  -5   60.59    7.20
  -2  -9   5   79.49    6.50
   2   9   5   66.39    7.50
  -5  -2   9   78.29    9.50
   5   2   9   66.79    7.90
  -2   9  -5   62.69    5.50
   5  -2  -9   77.89    6.70
  -9   5  -2   72.39    8.30
  -2  -9   5   60.19    7.30
   2  -9  -5   65.59    7.30
   9   5   2   75.99    6.50
  -5  -2   9   79.79    5.80
   9  -5  -2   74.89    7.70
  -9  -5   2   34.10    8.20
   9   5   2   60.59    6.50
  -5   2  -9   76.49    8.70
   5   2  -9   59.19    6.70
   9   5  -2   64.69    5.50
   9  -5   2   59.39    6.60
  -5  -2  -9   77.89    8.90
  -9   5   2   61.39    5.70
  -9  -5  -2   65.99    8.20
  -5   2   9   70.49    5.60
  -5   2   9   73.49    9.10
   2  -9   5   85.59    8.00
   5  -2   9   68.99    8.20
  -9   5   2   45.00    8.90
   9  -5   2   61.39    7.00
  -2  -9  -5   60.49    6.10
   9   5  -2   74.89    7.70
  -2  -9  -5   66.39    7.00
  -2   9   5   77.09    6.70
  -2   9   5   61.49    7.00
   2   9  -5   64.19    7.20
  -3   9  -5    3.50    2.00
   9   5   3    2.30    2.60
  -3   9  -5    6.70    3.30
   9  -5  -3    2.40    2.70
  -5  -3   9    4.90    3.90
  -9   5  -3    4.90    3.70
   5   3   9    3.50    3.10
  -9  -5   3    1.00    4.60
   5  -3  -9    3.30    2.30
   3   9   5    6.40    3.40
  -5   3  -9    1.20    3.60
   9   5   3    4.00    2.40
  -3  -9   5    1.30    3.00
  -3  -9   5    3.30    2.80
   3  -9  -5    1.50    2.80
  -5  -3   9    2.80    1.90
   9   5  -3    7.70    3.20
   9   5  -3    3.10    1.80
   3   9  -5    1.50    2.80
  -3  -9  -5    4.70    2.60
   5   3  -9    6.40    2.70
   5  -3   9    3.60    1.00
  -9   5   3   -2.50    5.50
  -9   5   3    2.70    2.00
  -9  -5  -3    2.60    3.70
  -5  -3  -9    3.10    3.60
   5  -3   9    3.20    3.30
  -3   9   5    3.00    2.70
   9  -5   3   -0.30    2.00
  -5   3   9    4.00    2.10
  -5   3   9    5.70    4.50
  -3   9   5    6.60    2.80
   3  -9   5    4.30    2.70
   9  -5   3    3.30    3.30
  -3  -9  -5    0.50    2.40
  -4   9  -5    6.30    2.30
   4   9   5    8.70    3.40
   4  -9  -5    6.60    3.10
  -9  -5   4    3.00    5.10
   5  -4  -9    6.30    2.90
  -5   4  -9    3.20    3.50
  -4  -9   5    3.10    3.10
  -9   5  -4    3.40    3.70
  -5  -4   9    5.90    2.30
  -5  -4   9    3.30    4.20
   9  -5  -4    7.60    3.10
  -4  -9   5    7.00    3.50
   9   5   4    0.10    2.80
   5   4   9    1.70    3.00
  -4   9  -5    1.70    3.00
   9   5   4    1.90    2.20
  -9   5   4    8.20    2.00
  -4  -9  -5    2.60    2.90
   5   4  -9    4.60    2.60
  -4  -9  -5    8.30    3.00
   9  -5   4   -2.00    2.30
   4  -9   5    1.40    2.70
  -5   4   9    2.90    3.90
   9   5  -4    4.10    1.70
   9  -5   4    0.60    2.00
  -5  -4  -9    2.00    3.40
   5  -4   9    2.40    3.10
  -9   5   4    2.30    4.30
  -9  -5  -4    3.40    4.00
   9   5  -4    0.40    2.70
  -4   9   5    9.00    3.20
  -4   9   5    4.70    3.00
   4   9  -5    6.10    2.70
   5  -4   9    5.50    1.60
  -5   4   9    5.30    2.20
  -5  -5   9  843.52   52.39
   5   5   9  830.32   53.69
  -9  -5   5  853.91   55.79
   5  -5  -9  897.81   53.29
  -5   9  -5  876.51   53.69
   9   5   5  881.31   53.49
   9  -5  -5  915.11   53.89
   5   9   5  852.21   53.49
   5  -9  -5  837.52   53.59
  -9   5  -5  890.21   54.09
  -5  -5   9  839.92   54.69
  -5  -9   5  901.41   54.19
  -5   5  -9  849.22   54.09
  -5  -9   5  982.00   54.19
  -5   9  -5  855.61   52.39
  -9  -5  -5  910.41   54.59
  -9   5   5  893.41   55.29
  -5   9   5  870.31   52.89
  -9   5   5  864.11   51.49
   5   9  -5  897.51   52.89
  -5   5   9  854.11   52.29
  -5  -9  -5  891.91   53.09
  -5  -5  -9  849.32   54.29
   5  -5   9  827.72   54.09
   5  -5   9 1028.00   51.99
  -5  -9  -5  831.42   52.99
   9  -5   5  842.22   53.69
   9  -5   5  865.91   52.39
   9   5  -5  881.01   53.69
  -5   9   5  887.71   53.19
   5  -9   5  842.02   52.99
   5   5  -9  944.11   53.49
  -9  -5  -5  898.01   52.39
  -5   5   9  818.92   54.59
  -6   9  -5  378.06   21.10
  -6   9  -5  324.37   21.70
  -5  -6   9  311.87   20.60
   9  -5  -6  317.07   21.80
   6  -9  -5  315.17   21.80
  -5  -6   9  312.47   22.70
  -5   6  -9  339.27   22.20
   6   9   5  331.17   21.80
  -6  -9   5  285.37   22.30
   9   5   6  283.67   21.40
   5   6   9  306.37   21.90
  -9  -5   6  341.17   23.80
  -9   5  -6  304.07   22.10
   5  -6  -9  327.17   21.30
   9  -5   6  315.37   20.20
  -6   9   5  305.77   20.80
  -5  -6  -9  312.57   22.30
  -6   9   5  341.67   21.90
   5  -6   9  322.07   22.40
   5  -6   9  292.07   19.90
  -9  -5  -6  289.87   22.20
  -6  -9  -5  338.77   21.20
   6   9  -5  298.37   20.60
  -9   5   6  354.66   23.60
   6  -9   5  291.07   21.00
   9   5  -6  296.07   21.50
  -9  -5  -6  320.47   20.10
   9  -5   6  337.37   22.30
  -5   6   9  306.67   20.30
   5   6  -9  330.37   21.70
  -6  -9  -5  324.37   21.50
  -5   6   9  309.57   22.60
   7   9   5    2.70    3.30
   9   5   7   -2.10    2.70
  -7   9  -5    0.40    2.70
   5  -7  -9    1.70    2.80
  -5  -7   9   -1.40    3.40
   9  -5  -7    4.60    3.20
  -7  -9   5   -3.60    3.70
  -9  -5   7   -1.30    4.00
   5   7   9    0.80    3.30
  -5   7  -9    4.10    3.20
  -9   5  -7   -4.30    3.40
   7  -9  -5    2.70    3.00
  -7   9  -5   -1.50    2.90
  -7   9   5   -0.40    2.50
  -7  -9  -5   -2.70    2.80
   5   7  -9   -3.40    2.50
   9  -5   7   -1.50    1.70
  -9  -5  -7    2.00    3.90
  -5  -7  -9   -4.50    3.20
  -5   7   9    1.50    3.90
   9   5  -7    2.30    2.90
   5  -7   9    1.40    3.40
   5  -7   9    0.60    2.00
  -5   7   9   -1.10    2.20
   9  -5   7   -2.00    3.50
  -7   9   5   -1.00    3.70
   5   7  -9    1.40    2.50
  -7  -9  -5   -2.10    2.40
   7   9  -5    4.60    2.80
   7  -9   5   -2.30    2.00
   7   9  -5    1.50    3.10
  -9   5   7    3.00    4.80
   5   8   9   72.29    9.00
  -9  -5   8   77.79   10.80
   8  -9  -5   73.59    9.00
  -8   9  -5   76.69    8.80
   9  -5  -8   80.59    9.00
   8   9   5  100.89    9.70
   9   5   8   77.09    9.20
  -8  -9   5   78.29   10.90
  -5   8  -9   87.79    9.20
   5  -8  -9   87.39    9.00
  -8   9  -5   64.09    7.90
  -5  -8   9   80.49    9.80
  -9   5  -8  102.59   10.80
   5   8  -9   79.49    9.00
   9   5  -8   64.69    8.60
  -5  -8  -9   75.99    9.20
   9  -5   8   83.69    9.90
  -8  -9  -5   85.69    9.50
  -5   8   9   78.69    9.70
  -5   8   9   80.19    8.10
   5   8  -9   94.29    7.90
  -8  -9  -5   77.79    8.30
   8   9  -5   89.69    7.60
  -8   9   5   87.29    8.20
   5  -8   9   89.09    7.40
  -8   9   5   72.69   10.10
  -9   5   8   71.79   10.20
  -9  -5  -8   76.19    9.90
   8   9  -5   68.49    9.10
   5  -8   9   74.59    9.80
   8  -9   5   79.79    8.30
  -6   0   9    0.70    1.40
   9  -6   0   -1.30    2.10
   0  -9   6   -2.40    2.00
   0  -9  -6    1.00    2.00
   9   6   0   -1.80    1.80
   0  -9   6    1.90    2.70
  -9   6   0    2.60    2.40
  -9   6   0    3.50    3.40
  -6   0   9   -0.20    3.70
  -6   0  -9   -0.20    3.50
   6   0   9   -2.40    2.60
   0   9  -6    1.40    2.80
   9   6   0    3.00    2.80
   6   0  -9    3.40    2.50
  -9  -6   0    2.60    3.50
   0   9   6    4.50    2.80
   0  -9  -6    0.80    2.30
  -6  -1   9  137.79    9.40
   1  -9  -6  159.88   11.50
   1   9   6  137.19   11.50
  -6  -1   9  153.88   13.60
  -1  -9   6  155.38   10.80
  -6   1  -9  134.59   12.30
   9   6   1  130.59   10.40
   9   6   1  142.09   10.90
   9  -6  -1  143.39   11.30
  -9  -6   1  133.79   12.90
  -1  -9   6  135.19   11.30
  -9   6  -1  151.38   12.10
   1  -9  -6  147.99   10.50
   6  -1  -9  122.29   10.80
  -1   9  -6  156.58   10.20
   6   1   9  155.18   12.10
  -9   6  -1  134.59   10.60
  -1   9  -6  131.99   11.20
   1   9  -6  155.48   11.50
  -9   6   1  132.49   13.20
  -6   1   9  145.09   13.20
  -9   6   1  134.39   10.20
   1  -9   6  143.09   11.20
   9  -6   1  126.39   10.90
  -1   9   6  133.09   11.00
  -1  -9  -6  149.29   11.00
   6  -1   9  160.78   12.30
  -6  -1  -9  137.49   12.70
  -9  -6  -1  149.99   12.20
   6   1  -9  141.19   11.20
   9   6  -1  162.48   11.50
  -6   1   9  137.59    9.40
  -1  -9  -6  146.49   10.60
   9   6  -1  163.78   10.40
  -6  -2   9   72.29    5.30
  -9   6  -2   59.89    7.50
  -9  -6   2   56.19    9.20
  -2  -9   6   71.49    6.60
   2  -9  -6   72.69    7.80
   6   2   9   63.19    7.80
  -6   2  -9   64.09    8.30
  -2  -9   6   59.29    7.30
   2   9   6   58.69    7.30
   9   6   2   60.19    6.80
   9  -6  -2   57.69    7.20
   6  -2  -9   62.99    7.10
  -2   9  -6   79.19    6.00
  -2   9  -6   49.80    6.90
   9   6   2   69.49    7.10
  -6  -2   9   73.59    9.30
  -9   6  -2   67.19    7.00
   9   6  -2   72.79    5.80
  -2   9   6   59.79    6.80
   2   9  -6   71.99    7.50
  -2  -9  -6   71.39    6.60
   2  -9   6   60.79    7.10
  -2  -9  -6   65.69    7.00
  -9  -6  -2   68.09    8.10
   9  -6   2   71.29    7.20
  -6   2   9   69.09    9.10
  -2   9   6   57.69    6.90
  -6  -2  -9   49.30    7.70
  -9   6   2   45.80    8.30
   6  -2   9   76.69    8.40
   9   6  -2   70.79    7.50
   6   2  -9   61.79    7.00
  -9   6   2   70.79    6.00
  -6   2   9   65.39    5.20
  -9  -6   3   77.09   11.80
   6  -3  -9  102.19    9.10
  -9   6  -3  129.39   10.50
   9   6   3  109.69    9.30
  -3   9  -6  123.39    8.80
  -3  -9   6  108.49    9.30
   9   6   3  106.09    8.90
   3  -9  -6  106.89    9.40
  -3  -9   6  114.19   10.10
  -6  -3   9  103.09   11.60
   3   9   6  125.59   10.00
   9  -6  -3  103.69    9.60
  -3   9  -6  108.89    9.80
  -6  -3   9  119.59    8.10
   6   3   9  100.09   10.50
  -6   3  -9  129.59   11.20
  -9  -6  -3  114.59   10.40
  -6  -3  -9  132.29   11.30
  -3  -9  -6  122.49    9.20
   6  -3   9  110.49   11.10
   9  -6   3  119.79    9.10
  -3   9   6  108.99    9.40
  -6   3   9  113.59   12.40
   3  -9   6  144.89   10.00
   9   6  -3  101.79    9.50
  -6   3   9  120.09    8.10
   3   9  -6  116.09    9.30
  -3  -9  -6  117.99    9.40
   9   6  -3  112.49    8.20
  -9   6   3  105.99    8.30
   6   3  -9  111.79    9.70
  -9   6   3   77.59   11.60
  -3   9   6  100.79    9.40
  -9   6  -4  109.09   10.20
  -4  -9   6  103.09   10.70
  -9  -6   4   81.19   12.00
  -4   9  -6  103.89    8.80
  -6  -4   9  127.69   11.40
  -4  -9   6  109.19    9.70
  -6   4  -9  120.19   11.00
   9  -6  -4  113.29    9.80
   6  -4  -9  106.19    9.30
   4  -9  -6  100.59    9.50
  -6  -4   9  113.69    8.10
   9   6   4  122.69    9.70
   4   9   6   94.29   10.10
  -4   9  -6  107.49   10.60
   6   4   9  116.99   10.20
   4   9  -6  112.59    9.30
  -6   4   9  105.89   11.70
   9  -6   4  109.89    8.80
   6  -4   9  114.79   11.70
  -4  -9  -6  116.49    9.20
  -4   9   6  114.99    9.40
  -9   6   4  111.19    8.20
  -9   6   4   96.29   12.50
  -6   4   9  105.59    8.00
   4  -9   6  121.19    9.40
   9   6  -4  120.29    8.00
   9   6  -4  106.79    9.70
   9  -6   4  107.69    9.80
  -6  -4  -9  125.69   11.40
  -4   9   6  109.99    9.70
  -4  -9  -6  115.29    9.50
  -9  -6  -4  110.89    9.20
  -9  -6  -4  116.69   10.50
   6   4  -9  112.39    9.80
  -5  -9   6   10.70    4.30
  -9   6  -5   11.20    4.20
  -9  -6   5   11.30    5.60
   9  -6  -5   13.80    4.00
  -6  -5   9    8.60    2.50
  -6  -5   9   14.70    4.90
   5  -9  -6    9.90    3.60
   9   6   5   16.80    4.10
   6   5   9   15.10    4.40
  -6   5  -9   18.90    5.00
  -5  -9   6   15.90    4.30
  -5   9  -6   15.30    3.50
   5   9   6   16.20    4.30
   6  -5  -9   14.70    3.70
  -5   9  -6   12.80    4.20
   6  -5   9   10.10    3.40
   6   5  -9    8.70    3.60
  -5   9   6    9.40    3.70
  -9  -6  -5   14.20    3.50
  -9   6   5   11.00    5.40
  -5   9   6   11.60    3.70
   9  -6   5   14.70    3.30
   5  -9   6   14.20    3.60
  -6  -5  -9   10.30    4.50
   9  -6   5    9.10    4.20
   5   9  -6   17.10    3.50
  -5  -9  -6   14.30    3.50
  -9   6   5   15.10    2.80
  -5  -9  -6    9.10    3.80
  -9  -6  -5   21.80    5.00
  -6   5   9   16.50    5.30
   6  -5   9   11.10    4.20
   9   6  -5   18.20    4.30
  -6   5   9   12.00    2.70
   6   9   6   26.20    5.20
  -9  -6   6   23.70    6.60
   6  -6  -9   29.00    5.30
  -6   9  -6   28.90    5.40
  -6  -6   9   32.40    4.40
  -6   6  -9   19.00    5.00
   6   6   9   32.10    5.90
  -6  -9   6   33.90    6.40
  -9   6  -6   27.30    5.80
  -6   9  -6   31.80    4.90
   6  -9  -6   29.20    5.50
   9   6   6   22.00    5.00
  -6  -6   9   28.40    6.50
   9  -6  -6   51.39    6.70
  -9  -6  -6   27.70    5.90
  -6   9   6   35.60    4.90
   6   9  -6   32.20    4.90
  -6  -9  -6   26.40    5.30
   6  -6   9   34.20    6.30
  -6  -6  -9   35.40    6.70
  -9   6   6   30.90    6.80
  -9  -6  -6   34.80    5.00
  -6   6   9   35.80    4.40
  -6   6   9   34.80    6.70
   6   6  -9   28.40    5.20
  -6  -9  -6   24.40    4.40
   9  -6   6   35.70    6.00
   6  -9   6   32.60    4.90
  -6   9   6   26.10    5.50
   9  -6   6   25.00    4.10
   6  -6   9   36.50    4.10
   9   6  -6   41.60    6.10
   9   6   7    4.70    3.50
  -9  -6   7    6.90    5.30
  -7   9  -6    2.80    3.00
  -6   7  -9    3.10    3.70
   6   7   9    3.50    3.50
   9  -6  -7    2.10    3.00
   6  -7  -9    3.30    3.10
  -7   9  -6    2.00    3.30
   7  -9  -6    1.00    3.00
  -6  -7   9    1.40    3.80
   7   9   6    2.30    3.20
  -9   6  -7    5.40    3.80
  -7  -9   6    5.70    5.00
  -6  -7  -9    3.60    3.70
   6  -7   9    2.60    3.80
  -6   7   9    0.10    4.30
  -9  -6  -7    2.80    4.50
  -7   9   6    1.00    4.10
   7   9  -6    1.70    3.30
   9   6  -7    9.40    3.80
   7  -9   6    0.90    2.20
   9  -6   7    0.70    3.30
  -9   6   7    4.40    5.10
   9  -6   7    2.80    2.10
  -6   7   9    4.80    2.60
   6  -7   9    0.00    2.00
   7   9  -6    5.80    3.10
  -7   9   6    3.30    2.80
   6   7  -9    1.40    3.10
  -7  -9  -6    4.80    3.00
  -7  -9  -6    4.00    3.80
  -6  -8   9   13.40    5.00
   8  -9  -6   13.10    4.50
   6  -8  -9   13.80    4.10
   8   9   6   12.40    4.20
  -9  -6   8    7.80    5.50
   9  -6  -8   16.40    4.50
   9   6   8    4.20    4.20
  -6   8  -9   19.90    4.80
   6   8   9   17.10    4.80
  -8  -9   6    8.10    5.70
  -8   9  -6   11.60    4.00
  -8   9  -6   17.60    5.00
  -9   6  -8   10.50    4.80
  -9  -6  -8   10.60    5.20
  -6   8   9   12.10    3.50
  -9   6   8   14.80    6.20
   9  -6   8    3.50    3.90
   8   9  -6   17.70    5.10
   6  -8   9   12.00    4.90
   6  -8   9   14.30    3.40
  -8  -9  -6   13.60    3.90
   9   6  -8   14.40    4.40
  -8   9   6    6.10    5.10
   8  -9   6   12.50    3.60
  -6  -8  -9   13.40    4.90
   6   8  -9   14.20    3.70
  -8   9   6   14.80    3.70
  -6   8   9   17.80    5.50
   6   8  -9   14.20    4.40
  -8  -9  -6   12.60    4.60
  -7   0  -9    0.40    3.50
   7   0   9   -2.80    2.70
   0  -9   7   -2.60    2.70
   0  -9   7    0.90    2.50
  -9   7   0    1.60    3.80
  -7   0   9    0.90    3.70
   9   7   0    0.70    2.20
   9   7   0    1.50    2.80
   9  -7   0   -2.50    2.60
   0  -9  -7   -1.40    2.20
   0   9  -7    4.40    3.00
   0  -9  -7    0.80    2.20
  -9  -7   0   -1.30    2.90
   0   9   7    1.70    2.60
   7   0  -9   -0.90    2.30
  -9   7   0    0.40    2.40
   9  -7  -1  109.59    9.60
  -9   7  -1  107.89    9.20
   9   7   1  114.19    9.50
   7  -1  -9  109.39    9.40
  -1   9  -7  101.79    8.70
   1   9   7  109.69   10.60
   9   7   1  120.09    9.30
   1  -9  -7  122.49    9.80
  -1  -9   7  115.99    9.40
   7   1   9  102.59   10.80
  -1   9  -7  107.99    9.70
  -1  -9   7  110.39   10.00
  -9  -7   1  117.39   12.40
   1  -9  -7  116.29    9.30
  -9   7  -1  114.89   10.50
  -7   1  -9  131.79   11.50
  -7  -1   9  102.39   12.00
  -1  -9  -7  105.59    9.20
   1   9  -7  110.19    9.60
   7  -1   9  110.99   11.30
   1  -9   7  106.39    9.70
   9   7  -1  127.39   10.00
  -7   1   9  133.69   12.10
  -9   7   1   97.59   11.60
  -9  -7  -1  109.09   10.20
   9  -7   1  117.49    9.60
  -1  -9  -7  137.79    9.70
  -9   7   1  103.99    8.80
   7   1  -9  128.09    9.90
  -1   9   7  111.29    9.50
  -7  -1  -9   96.99   11.20
   9   7  -1  115.39    8.70
   2  -9  -7   94.29    8.70
   9   7   2  111.09    8.90
  -2   9  -7  110.29    9.40
  -9   7  -2  103.39    8.90
  -7  -2   9   97.29   11.70
  -2   9  -7  108.39    8.40
  -2  -9   7  120.59    9.90
  -2  -9   7  101.79    8.90
   2   9   7  112.89    9.50
   9   7   2   90.89    8.40
  -9  -7   2   72.89   11.00
  -9   7  -2  102.69    9.50
   7   2   9   99.89   10.40
   9  -7  -2   98.79    9.90
  -7   2  -9  108.09   11.30
   7  -2  -9   99.49    9.10
   2  -9   7  101.79    8.90
   9   7  -2  124.79    9.90
  -2  -9  -7   94.29    8.80
   7  -2   9   92.19   10.50
   9   7  -2  100.49    8.00
  -7   2   9   98.79   11.60
  -2  -9  -7  113.39    8.90
  -2   9   7  106.59    9.20
  -9  -7  -2   97.39   10.30
   2   9  -7  109.39    9.30
   7   2  -9   98.99    9.90
  -9   7   2  105.99    8.20
  -7  -2  -9  109.89   11.60
  -2   9   7  102.29    9.10
   9  -7   2   99.39    8.90
  -9   7   2   69.29   10.90
  -3  -9   7  413.96   28.00
  -3   9  -7  420.76   27.70
  -3  -9   7  430.56   27.50
   3  -9  -7  443.76   27.70
  -9   7  -3  449.36   27.40
  -9   7  -3  429.26   27.70
   9  -7  -3  431.86   27.90
   9   7   3  398.16   27.10
  -3   9  -7  453.35   26.90
   3   9   7  403.26   27.60
   7   3   9  419.56   28.10
   7  -3  -9  430.36   27.50
  -7   3  -9  397.56   28.40
  -7  -3   9  430.56   29.40
   3  -9   7  438.76   27.40
  -9  -7  -3  430.46   28.30
   9   7  -3  417.36   27.70
   7   3  -9  411.66   27.50
  -9   7   3  327.67   29.00
  -7  -3  -9  440.66   29.20
   9   7  -3  444.96   26.30
  -9  -7  -3  403.66   27.10
  -9   7   3  440.16   26.40
  -7   3   9  416.96   29.30
  -3   9   7  416.86   27.20
   3   9  -7  435.16   27.30
  -3  -9  -7  434.06   27.40
   7  -3   9  413.36   28.30
  -3   9   7  424.76   27.50
  -3  -9  -7  437.66   27.00
   9  -7   3  416.96   27.10
  -4   9  -7   35.20    4.70
  -9   7  -4   27.90    5.20
   7   4   9   21.90    5.10
   9   7   4   16.90    4.20
  -4  -9   7   23.50    4.90
   4  -9  -7   24.30    4.80
   9  -7  -4   25.70    5.00
  -7  -4   9   19.50    5.70
  -7   4  -9   23.60    5.70
  -4   9  -7   12.90    4.40
   7  -4  -9   26.50    4.80
  -9  -7   4   17.70    6.20
  -4  -9   7   27.70    5.30
   4   9   7   21.30    5.00
   7   4  -9   25.20    4.90
  -7  -4  -9   27.40    5.90
  -4  -9  -7   25.70    4.30
  -9   7   4   22.30    3.60
   9   7  -4   24.10    3.50
   9   7  -4   26.40    5.00
  -4   9   7   24.00    4.40
  -9  -7  -4   19.20    4.20
   4   9  -7   24.30    4.60
  -4  -9  -7   27.40    4.90
  -9  -7  -4   23.40    5.50
   9  -7   4   25.10    4.30
   4  -9   7   35.10    5.00
  -7   4   9   30.50    6.90
  -4   9   7   29.30    5.20
   7  -4   9   14.90    4.70
  -9   7   4   17.40    6.30
  -5   9  -7  190.08   13.40
   5   9   7  190.98   14.20
  -5  -9   7  161.38   14.10
   7   5   9  183.48   14.40
   9  -7  -5  175.08   14.00
  -5  -9   7  167.38   14.30
  -7  -5   9  165.78   15.30
   5  -9  -7  186.18   14.00
  -9  -7   5  146.19   16.80
   7  -5  -9  174.78   13.70
  -5   9  -7  164.08   13.80
  -9   7  -5  181.78   14.10
   9   7   5  171.18   13.80
  -7   5  -9  204.68   15.30
   5  -9   7  186.58   13.20
  -7  -5  -9  191.38   15.20
   7  -5   9  173.28   14.50
  -9   7   5  180.28   16.20
   5   9  -7  190.28   13.30
  -5  -9  -7  192.88   14.20
  -9  -7  -5  181.38   12.90
  -9  -7  -5  171.38   14.40
  -5   9   7  175.28   14.00
  -5  -9  -7  206.98   13.20
   9   7  -5  180.68   14.10
   7   5  -9  208.78   14.20
   9  -7   5  181.88   14.40
  -5   9   7  176.58   13.00
  -9   7   5  173.88   12.30
  -7   5   9  177.48   15.70
   9  -7   5  156.78   12.80
   7   6   9   22.00    5.20
  -9   7  -6   17.60    5.00
   7  -6  -9   18.20    4.30
  -7   6  -9   13.20    4.90
   6   9   7   15.00    4.40
  -6   9  -7   16.70    5.20
   9  -7  -6   12.90    4.30
  -6   9  -7   20.30    4.40
  -7  -6   9   22.40    6.10
   9   7   6   12.60    4.00
  -6  -9   7   19.30    5.20
   6  -9  -7   17.60    4.50
  -9  -7   6   20.00    6.30
   6  -9   7   13.90    3.60
   7   6  -9   11.10    3.90
  -7   6   9   15.60    4.70
  -6  -9  -7   17.90    3.60
  -7  -6  -9    8.40    4.40
   9  -7   6   18.90    3.80
   7  -6   9   15.40    4.90
  -6   9   7   13.60    4.60
  -9  -7  -6   13.20    4.70
  -7   6   9   18.80    5.50
  -6   9   7   22.00    4.10
  -6  -9  -7   21.00    5.00
   6   9  -7   16.50    3.90
  -9   7   6   18.50    5.70
   9   7  -6   10.00    4.20
   9  -7   6   18.10    5.40
  -7   7  -9   20.50    5.30
   7   7   9   32.20    6.00
   7  -7  -9   25.30    5.20
   7  -9  -7   18.00    4.80
  -9  -7   7   29.10    6.90
  -7  -7   9   17.30    5.80
  -7   9  -7   28.40    5.90
  -9   7  -7   18.00    5.20
  -7  -9   7   19.20    6.10
   7   9   7   37.90    6.20
  -7   9  -7   19.80    4.80
   9   7   7   29.20    5.80
   9  -7  -7   21.10    5.20
   7   9  -7   30.80    6.10
   7   9  -7   22.40    4.50
  -7   9   7   29.90    4.70
   7  -7   9   27.40    6.10
  -7  -7  -9   24.80    6.10
   7  -9   7   31.90    4.90
  -9  -7  -7   22.40    5.60
  -9   7   7   24.90    6.70
  -7   7   9   25.80    6.50
   9  -7   7   24.30    4.20
   9   7  -7   22.90    5.30
  -7   9   7   28.40    6.20
   7   7  -9   24.30    5.30
  -7  -9  -7   19.80    5.30
   9  -7   7   18.00    5.40
   9   7   8    7.40    3.90
  -9   7  -8    7.30    4.50
   8  -9  -7    9.80    4.00
  -7   8  -9   12.80    4.40
   7  -8  -9   16.20    4.50
  -8   9  -7   13.50    4.40
   7   8   9    3.80    3.90
  -8  -9   7   12.10    5.80
   8   9   7   12.80    4.40
   9  -7  -8   15.60    4.60
  -9  -7   8   11.10    5.50
  -7  -8   9   16.60    5.80
   9  -7   8    7.40    4.30
  -7   8   9   16.10    5.60
   9   7  -8   21.70    5.10
  -8   9   7   10.30    5.50
   7  -8   9   14.90    5.10
  -9  -7  -8   10.90    4.90
   8  -9   7   14.60    3.80
  -8   9   7    9.10    3.40
  -7  -8  -9   18.60    5.60
   8   9  -7    9.80    4.30
  -8  -9  -7   14.20    5.00
  -9   7   8    7.10    5.10
   7   8  -9   10.10    4.50
   9   8   0    0.00    2.50
  -9   8   0    8.30    3.80
  -9   8   0    1.40    2.50
   0  -9  -8    0.40    2.10
  -8   0   9    0.50    4.50
   8   0  -9   -1.70    2.20
   9  -8   0    0.10    2.40
  -9  -8   0   -1.40    3.30
   0   9   8   -0.50    2.60
   0   9  -8   -1.60    2.70
   0  -9   8   -2.00    2.50
  -8   0  -9    1.30    3.80
   8   0   9   -2.90    2.80
   0  -9  -8   -0.30    2.40
   0  -9   8    6.70    3.30
   9   8   0    0.80    2.60
  -1  -9   8   -1.70    2.60
   8   1   9    2.50    3.40
  -9   8  -1   -3.90    3.00
  -1   9  -8    3.10    2.60
   8  -1  -9    1.20    2.50
  -8  -1   9   -4.30    4.10
   1   9   8    1.90    3.00
   1  -9  -8    1.20    2.60
   1  -9  -8   -0.30    2.40
  -9  -8   1    0.60    3.40
  -8   1  -9   -3.40    3.50
  -1  -9   8    2.60    3.20
  -9   8  -1   -0.80    2.20
  -1   9  -8    0.00    3.00
   9   8   1    4.40    2.50
   9  -8  -1    0.10    2.40
   8   1  -9   -0.80    2.50
  -9   8   1   -1.60    2.50
   9   8  -1    2.40    2.40
  -9  -8  -1   -3.10    3.30
  -1   9   8   -3.40    2.30
   9  -8   1    4.00    2.70
   1  -9   8    0.40    2.70
  -8  -1  -9   -0.10    3.70
   8  -1   9    7.20    4.00
   9   8  -1   -0.90    2.50
  -1  -9  -8    0.20    2.50
   1   9  -8    0.60    3.20
  -1  -9  -8   -1.00    2.50
  -8   1   9    4.80    4.30
  -9   8   1   13.00    4.70
   9   8   2   30.30    4.90
  -2  -9   8   23.50    4.90
   8  -2  -9   26.20    4.90
   8   2   9   24.30    5.40
  -9   8  -2   30.10    5.20
   9  -8  -2   28.70    5.20
  -2   9  -8   28.00    4.50
   2   9   8   19.10    4.60
   2  -9  -8   40.20    5.30
  -8  -2   9   37.10    7.00
  -2  -9   8   27.70    5.20
  -9   8  -2   34.70    5.40
  -9  -8   2   30.00    6.50
  -8   2  -9   17.70    5.50
  -2   9  -8   38.20    6.00
   8  -2   9   28.30    6.00
  -9  -8  -2   31.90    5.50
  -9  -8  -2   28.80    5.80
   9  -8   2   20.20    4.50
   2   9  -8   28.80    5.20
  -9   8   2   29.20    4.40
   8   2  -9   22.10    4.70
   2  -9   8   24.20    4.60
  -9   8   2   16.80    5.80
   9   8  -2   28.60    5.30
  -2   9   8   27.70    4.70
  -8  -2  -9   31.00    6.40
  -8   2   9   29.80    6.90
  -2  -9  -8   25.10    4.80
   9   8  -2   26.60    4.10
  -2   9   8   31.30    5.60
  -2  -9  -8   27.60    4.40
   3  -9  -8    5.80    3.50
  -9   8  -3    7.90    3.50
   9   8   3    7.30    3.50
  -3   9  -8   14.00    4.30
   8   3   9   10.40    4.20
   3   9   8   12.50    4.00
  -3  -9   8    9.10    3.90
  -9  -8   3   13.20    5.10
   8  -3  -9   13.10    3.90
  -9   8  -3   12.60    4.00
  -3   9  -8    8.30    3.20
   9  -8  -3   11.60    3.90
  -8  -3   9   14.60    5.40
  -3  -9   8    8.40    3.50
  -8   3  -9    7.80    4.40
   8   3  -9   12.10    3.80
  -3  -9  -8    8.10    2.90
   3   9  -8   11.80    3.90
   3  -9   8   10.70    3.60
   8  -3   9    9.10    4.20
  -9   8   3   -1.90    4.70
  -9  -8  -3   14.50    4.20
  -9  -8  -3    6.00    4.10
  -9   8   3   12.10    3.20
  -3   9   8    9.10    3.60
  -3  -9  -8    6.90    3.60
   9  -8   3    3.40    2.80
  -8   3   9    9.50    5.10
  -8  -3  -9    8.40    4.50
  -3   9   8   10.20    4.10
   9   8  -3    4.70    3.40
   9   8  -3    9.90    2.90
  -9   8  -4   26.90    5.20
  -9  -8   4   26.40    7.20
   4  -9  -8   44.40    6.10
   4   9   8   36.50    6.00
  -4   9  -8   37.00    5.40
  -4  -9   8   39.40    6.10
  -4   9  -8   24.10    5.40
  -9   8  -4   24.20    5.10
   9   8   4   38.40    5.70
   8  -4  -9   30.70    5.30
   8   4   9   26.80    5.70
   9  -8  -4   35.80    5.80
  -8  -4   9   26.00    6.70
  -4  -9   8   46.60    6.80
  -8   4  -9   29.30    6.20
  -9   8   4   34.40    4.70
   8  -4   9   44.40    6.90
   4   9  -8   27.40    5.20
   9   8  -4   40.70    4.70
  -8   4   9   28.80    6.80
  -9  -8  -4   37.80    6.50
   9  -8   4   41.00    5.40
   4  -9   8   23.50    4.70
  -4   9   8   31.80    6.10
   8   4  -9   29.10    5.50
  -4  -9  -8   38.20    4.90
  -4  -9  -8   34.00    5.70
  -8  -4  -9   29.50    6.50
   9   8  -4   38.00    6.10
  -4   9   8   25.10    4.70
  -9  -8  -4   29.20    5.10
  -9   8   4   33.10    7.70
  -9  -8   5   56.69   10.80
  -5   9  -8   94.39    9.90
  -8  -5   9   82.59   11.10
  -5   9  -8   91.79    8.70
  -9   8  -5   93.99    9.10
   9   8   5   89.99    9.40
  -5  -9   8   84.89    9.70
   8   5   9   95.59   10.30
   9  -8  -5   97.89   10.10
  -8   5  -9   86.39   10.30
   5   9   8  108.59   10.60
   5  -9  -8   92.39    9.50
   8  -5  -9   80.99    9.30
  -5  -9   8   83.89   10.00
  -5   9   8   94.89    9.00
   9   8  -5   84.29    9.70
  -8   5   9   81.69   10.70
   5   9  -8   93.49    8.80
  -5  -9  -8   97.09    8.00
  -5  -9  -8  101.19    9.50
   5  -9   8   88.59    8.60
  -8  -5  -9   80.39   10.40
   8  -5   9   80.69   10.10
  -9   8   5   76.79   11.20
   8   5  -9   90.09    9.60
  -9   8   5   89.29    7.50
  -9  -8  -5   99.19   10.60
   9  -8   5   87.19    8.60
  -9  -8  -5   94.79    8.30
  -5   9   8   75.89    9.40
   6   9   8   78.39    9.10
   9  -8  -6   86.19    9.40
  -9   8  -6   64.19    8.30
   9   8   6   64.79    8.50
  -8   6  -9   77.19    9.50
   8   6   9   79.89    9.50
  -9  -8   6   60.19   10.70
   8  -6  -9   79.09    9.10
   6  -9  -8   81.49    9.10
  -6  -9   8   68.69    9.20
  -6   9  -8   69.39    8.20
  -8  -6   9   80.89   10.50
  -6   9  -8   62.19    8.40
  -6   9   8   62.79    8.70
  -9   8   6   79.99   10.80
  -6  -9  -8   75.69    9.10
   9  -8   6   80.29    9.70
   9  -8   6   79.49    7.90
   6   9  -8   95.29    8.50
   8   6  -9   84.49    9.20
  -8  -6  -9   61.29    9.40
   8  -6   9   84.49    9.90
   6  -9   8   65.89    7.30
  -8   6   9   79.79   10.50
   9   8  -6   59.79    8.30
  -9  -8  -6   76.59    9.40
  -6   9   8   75.19    7.70
   9   8   7    3.60    4.00
  -7   9  -8    2.20    3.50
   7   9   8   10.10    4.50
   8  -7  -9    4.10    3.90
  -8   7  -9    5.60    4.40
  -7  -9   8    3.40    4.70
   8   7   9    9.70    4.20
  -8  -7   9    3.00    4.90
   9  -8  -7    8.20    3.90
   7  -9  -8   11.70    4.10
  -9  -8   7    4.90    5.80
  -9   8  -7    6.80    4.10
   9  -8   7   10.50    4.70
  -9  -8  -7    6.70    4.50
   7  -9   8    6.70    3.00
   7  -9   8   12.10    5.10
  -8  -7  -9    4.50    4.30
   8  -7   9    8.60    4.90
   7   9  -8    3.00    3.50
  -8   7   9    0.60    4.20
  -7   9   8    5.60    4.50
  -7  -9  -8    2.60    4.00
   8   7  -9    9.50    4.20
  -9   8   7    2.60    5.20
   9  -8   7    1.30    2.70
  -7   9   8    1.80    3.00
   9   8  -7    6.90    4.10
  -8  -9   8   -2.40    4.70
  -8   9  -8    0.40    3.80
   8   9   8    1.50    3.60
   8  -9  -8    3.90    3.50
  -9  -8   8   -9.80    4.20
   8   8   9    2.50    3.60
  -8  -8   9    2.20    4.70
   9   8   8    0.60    3.30
   9  -8  -8    3.20    3.40
   8  -8  -9    3.00    3.30
  -9   8  -8   -5.70    3.00
  -8   8  -9   -1.70    3.30
   8  -8   9    3.30    4.50
   9  -8   8   -0.50    3.70
  -8   8   9   -0.10    4.20
  -9   8   8   -1.80    4.10
  -9  -8  -8   -0.90    3.80
   8   8  -9   -1.10    3.10
  -8  -8  -9    0.50    4.00
   9   8  -8    0.60    3.40
  -8   9   8   -0.90    4.10
  -8  -9  -8   -7.90    3.40
   8  -9   8   -2.80    3.60
   8   9  -8   -4.00    3.20
  -9  -9   0    2.10    3.40
  -9  -9   0    6.40    3.90
   0  -9   9    2.70    2.90
   0  -9  -9   -1.10    2.30
   0  -9  -9   -2.30    2.60
   9  -9   0   -3.80    2.50
  -9   0   9   -5.00    4.20
  -9   0  -9   -0.70    3.60
   9   0   9    1.40    3.50
   9   0  -9    3.80    3.10
  -9   9   0    0.60    2.60
  -9   9   0    2.10    3.00
   0   9   9   -5.20    2.30
   0   9  -9    1.90    3.20
   9   9   0   -1.60    2.60
  -9  -9   1  402.16   25.20
   1   9   9  343.97   24.20
  -9   9  -1  337.37   23.70
  -1  -9   9  342.47   24.10
  -1  -9   9  366.76   24.50
  -1   9  -9  346.07   24.20
  -1   9  -9  402.46   24.10
   9   1   9  341.77   24.90
   1  -9  -9  367.26   23.80
   1  -9  -9  361.56   24.20
   9   9   1  377.16   23.80
   9  -9  -1  336.77   24.30
  -9  -1   9  332.97   26.30
  -9   1  -9  390.16   26.20
  -9   9  -1  312.57   23.40
   9  -1  -9  388.76   24.60
   9  -9   1  345.57   24.10
  -9  -1  -9  356.36   25.70
   1  -9   9  373.66   24.00
  -9   1   9  344.97   26.30
  -9   9   1  360.66   23.60
  -9   9   1  405.16   24.50
  -9  -9  -1  350.36   24.40
   9   1  -9  367.36   24.50
  -1   9   9  343.97   24.10
  -1  -9  -9  327.87   23.10
  -1  -9  -9  376.76   24.40
  -9  -9  -1  369.56   24.60
   1   9  -9  379.46   24.20
   9  -1   9  373.26   25.10
   9   9  -1  365.16   23.40
  -9  -9   2   54.09    8.10
   2   9   9   48.00    6.80
  -9   9  -2   53.39    6.70
  -2  -9   9   48.70    6.90
  -2  -9   9   47.40    7.00
  -2   9  -9   59.39    7.70
  -2   9  -9   58.29    6.80
  -9   9  -2   51.09    6.50
   2  -9  -9   51.89    6.50
   9   9   2   51.59    6.70
   9  -9  -2   34.50    6.30
  -9  -2   9   38.30    8.10
  -9   2  -9   46.00    7.80
   9   2   9   61.89    8.00
   9  -2  -9   54.99    7.00
  -9   2   9   48.90    8.70
  -9  -2  -9   56.29    8.50
   2  -9   9   46.40    6.40
   9   2  -9   57.59    7.40
  -9   9   2   57.39    6.50
  -9   9   2   51.49    7.70
   9  -2   9   52.39    7.80
  -9  -9  -2   54.69    7.50
  -2   9   9   48.40    6.50
  -2   9   9   44.70    7.10
  -2  -9  -9   52.09    5.90
  -2  -9  -9   63.89    7.60
  -9  -9  -2   46.90    7.10
   2   9  -9   54.99    7.20
   9  -9   2   48.40    6.60
   9   9  -2   44.00    5.80
   9   9  -2   55.89    7.40
  -9  -9   3   26.40    6.30
   3   9   9   28.00    5.50
  -9   9  -3   17.80    4.50
  -3  -9   9   21.90    5.10
  -3  -9   9   21.60    5.00
  -3   9  -9   23.20    5.20
  -3   9  -9   20.50    4.60
  -9   9  -3   24.20    5.20
   3  -9  -9   16.10    4.50
   9   9   3   19.70    4.80
   9  -9  -3   29.00    5.50
  -9  -3   9   17.80    6.20
  -9   3  -9   12.50    5.20
   9   3   9   23.20    5.50
   9  -3  -9   26.30    5.20
  -9   3   9   33.00    7.00
  -9  -3  -9   21.00    5.90
   3  -9   9   24.20    4.60
   9   3  -9   21.60    4.90
  -9   9   3   22.40    4.30
  -9   9   3   20.90    6.20
   9  -3   9   31.40    6.40
  -9  -9  -3   20.00    5.10
  -3   9   9   33.70    5.20
  -3   9   9   25.80    5.70
  -3  -9  -9   29.40    4.40
  -3  -9  -9   18.80    4.90
  -9  -9  -3   24.10    4.80
   3   9  -9   26.80    5.20
   9  -9   3   26.50    4.80
   9   9  -3   29.80    4.50
   9   9  -3   24.00    5.40
  -9  -9   4    9.20    5.40
  -9   9  -4    2.60    3.40
   9   9   4    9.20    4.00
  -4  -9   9    1.10    3.60
  -4  -9   9    9.20    4.40
  -4   9  -9    7.70    3.40
   4   9   9    6.30    3.90
   4  -9  -9    7.30    3.50
   9   4   9   14.70    4.60
   9  -9  -4    4.60    3.60
  -9  -4   9   16.30    5.70
  -9   4  -9    5.50    4.30
  -9   9  -4    2.70    3.90
   9  -4  -9   14.30    4.40
  -4   9  -9    8.40    4.00
  -9  -4  -9    7.90    5.20
  -9   4   9   12.30    5.90
   9   4  -9   11.40    4.40
  -9   9   4   13.60    3.70
  -9   9   4    2.30    5.20
   9  -4   9    9.00    4.50
  -9  -9  -4    5.90    3.50
  -4   9   9   11.00    3.80
  -4   9   9   11.40    4.70
   9  -9   4    9.90    3.70
  -4  -9  -9    5.80    3.70
   4  -9   9   16.10    3.80
   4   9  -9    7.70    3.70
  -9  -9  -4   12.50    4.60
   9   9  -4    3.70    2.90
   9   9  -4    5.40    4.10
  -9  -9   5  293.57   28.00
   9   9   5  394.26   26.60
   9  -5  -9  375.36   26.80
  -5  -9   9  377.36   27.00
  -5  -9   9  391.86   27.20
   5   9   9  404.56   27.10
  -9   9  -5  425.36   26.50
   5  -9  -9  414.16   26.70
   9   5   9  348.47   26.70
   9  -9  -5  410.86   27.30
  -9  -5   9  407.06   28.80
  -9   5  -9  400.56   27.80
  -9   9  -5  426.26   26.90
  -5   9  -9  396.76   26.50
  -9   5   9  412.76   29.00
  -9  -5  -9  460.95   28.90
   9  -9   5  421.66   26.30
   9   5  -9  386.76   26.80
  -9   9   5  378.16   25.30
  -9   9   5  311.67   28.00
   9  -5   9  395.36   27.50
   5  -9   9  413.36   25.80
  -5   9   9  383.96   25.70
  -5   9   9  415.96   27.50
  -9  -9  -5  391.06   27.00
  -5  -9  -9  396.26   27.10
   5   9  -9  444.36   26.10
  -9  -9  -5  402.46   26.00
   9   9  -5  432.06   27.40
  -9  -9   6    8.30    6.30
  -6   9  -9   13.50    4.40
  -6  -9   9   19.20    5.40
  -9   9  -6   12.80    4.50
   9   9   6   14.50    4.50
  -9  -6   9   21.40    6.60
   6  -9  -9   20.30    5.10
   6   9   9   10.40    4.40
   9  -9  -6   14.80    4.70
   9  -6  -9   12.00    4.20
  -9   6  -9   24.00    5.80
   9   6   9    8.50    4.50
   6  -9   9   21.00    4.00
  -9   6   9   10.60    5.40
  -9  -6  -9   11.90    5.20
   9  -6   9   15.10    5.10
   9   6  -9   21.10    5.10
  -9   9   6    1.30    5.60
  -6  -9  -9   10.80    4.60
  -6   9   9   13.90    3.90
  -6   9   9   18.00    5.40
  -9  -9  -6   14.80    5.20
   9  -9   6   16.70    4.00
   6   9  -9   18.40    5.70
   6  -9   9   22.50    5.70
   9   9  -6   13.50    4.70
  -9  -9   7   92.39   13.00
   7   9   9   89.09   10.70
  -7  -9   9  110.59   12.10
   9   9   7   82.29   10.50
   9   7   9   93.49   10.90
   7  -9  -9   78.69   10.00
  -9   7  -9   87.49   10.70
  -9   9  -7   99.09   11.70
   9  -9  -7  106.79   11.30
  -9  -7   9  118.79   13.10
  -7   9  -9   87.79   10.40
   9  -7  -9   87.89   10.40
   9  -7   9  119.89   12.20
  -9   7   9   96.59   12.00
  -9  -7  -9  106.29   12.40
   7  -9   9   75.09   10.80
   9   7  -9  109.39   11.30
  -9   9   7   97.69   12.40
   9  -9   7  111.19    9.00
  -7   9   9  101.89   11.60
   9  -9   7  108.89   12.10
  -9  -9  -7   94.99   11.10
   7   9  -9   98.99   10.90
  -7  -9  -9  109.69   11.60
   9   9  -7   86.99   10.70
  -9  -9   8    3.80    6.00
   9   9   8    6.20    4.00
  -8  -9   9    0.20    5.10
   8   9   9   10.20    4.30
  -9  -8   9   12.40    6.10
   8  -9  -9    5.90    4.00
   9   8   9    4.30    4.30
   9  -9  -8    7.30    4.50
   9  -8  -9    5.00    3.70
  -9   8  -9    4.20    4.60
   9  -8   9   13.40    5.10
   8  -9   9    5.00    4.40
  -9   8   9    7.20    5.50
  -9  -9  -8    3.30    4.50
   9  -9   8    3.40    4.20
   9   8  -9    5.70    4.10
  -9   9   8    2.50    5.40
  -8   9   9    0.60    4.70
  -8  -9  -9    6.80    5.10
   8   9  -9    5.50    4.30
  -9  -8  -9    1.70    4.20
   9   9  -8    3.00    4.50
  -9  -9   9    0.10    5.40
   9   9   9   14.00    4.90
   9  -9  -9   10.10    4.50
   9  -9   9    3.80    4.40
  -9   9   9   -0.60    5.40
  -9  -9  -9    3.20    5.00
   9   9  -9   16.20    5.20
   0 -10   0  535.25   33.00
 -10   0   0  497.55   35.00
   0   0  10  500.25   32.40
   0   0 -10  552.34   31.20
   0   0 -10  503.95   33.40
  10   0   0  572.24   31.40
  10   0   0  460.95   32.00
   0  10   0  504.65   32.60
  10   0  -1    3.50    2.80
   0   1  10   -1.30    2.30
   0   1 -10    1.60    1.70
   0   1 -10    2.70    3.60
  -1  10   0    2.90    3.00
   1  10   0   -0.30    3.10
  10   0   1   -2.70    1.90
  10   0   1   -1.10    2.00
  10   0  -1    2.40    1.50
 -10   0   1   -6.70    3.90
  -1 -10   0   -4.30    2.40
   1 -10   0   -0.70    2.70
   0  -1  10    5.70    3.20
   0  -1 -10   -0.60    1.40
   0  -1 -10    0.60    3.10
 -10   0  -1    1.70    4.40
  10   0   2    0.40    2.30
   0  -2 -10    3.90    3.30
 -10   0   2   -1.90    4.40
 -10   0  -2    5.50    4.10
  10   0  -2    3.10    2.90
   0   2  10   -0.70    2.40
  -2 -10   0   -1.10    2.60
   2 -10   0    3.80    3.00
   0  -2  10    3.50    2.80
   0  -2 -10    2.90    1.70
  -2  10   0    5.80    3.50
  10   0   2   -0.30    1.80
   0   2 -10    0.40    1.80
   0   2 -10   -1.40    3.30
  10   0  -2    0.00    0.90
   2  10   0    0.40    2.60
 -10   0   3   -0.30    4.90
  -3  10   0   -0.60    3.10
   3  10   0   -0.80    2.50
 -10   0  -3    3.30    4.10
   0   3 -10    0.70    3.00
  -3 -10   0    2.50    3.10
  -3 -10   0    0.70    1.30
   3 -10   0    3.10    2.70
   0  -3  10    0.10    2.80
   0  -3 -10    2.70    1.70
   0  -3 -10    1.90    3.50
  10   0   3    1.70    2.10
  10   0  -3    0.90    2.40
   0   3  10    1.40    2.50
   0   3 -10   -0.80    1.80
  10   0   3    0.50    2.60
  10   0   4  815.62   48.50
  10   0   4  798.52   47.40
  10   0  -4  804.32   48.70
  -4 -10   0  808.72   49.00
  -4 -10   0  799.52   47.00
   4 -10   0  786.62   48.80
   0  -4  10  811.02   48.70
   0  -4  10  747.13   47.60
   0  -4 -10  822.52   47.20
   0  -4 -10  773.92   49.30
 -10   0   4  699.63   50.99
   0   4 -10  805.62   49.30
  -4  10   0  791.82   48.50
   4  10   0  800.42   48.40
 -10   0  -4  859.21   49.99
   0   4  10  783.22   48.40
   0   5 -10    3.50    2.90
  -5 -10   0   -0.10    2.70
   5 -10   0    0.40    2.50
   0  -5  10    1.50    2.80
   0  -5  10   -0.80    2.30
  -5  10   0   -1.10    2.50
  10   0   5    0.40    2.60
  10   0   5    2.20    1.80
   5  10   0   -2.90    2.20
   0  -5 -10   -1.60    1.70
   0  -5 -10   -1.10    2.70
 -10   0   5   -3.00    4.20
 -10   0  -5    0.50    3.50
   0   5  10    1.20    2.90
  10   0  -5   -0.60    2.20
  -5 -10   0   -0.80    2.00
  10   0   6   -3.70    2.90
   6  10   0    4.10    3.10
  10   0  -6    4.80    2.80
   0   6  10    0.10    2.50
 -10   0   6   -2.40    4.10
   0  -6  10    1.40    2.30
  -6  10   0   -1.50    2.50
  -6 -10   0   -0.60    2.50
   6 -10   0   -0.80    2.60
   0  -6  10   -7.30    2.30
   0   6 -10   -3.50    2.60
  10   0   6    2.40    1.60
   0  -6 -10   -4.00    2.20
  -6 -10   0    3.90    3.10
 -10   0  -6   -2.10    3.50
   0  -6 -10    1.20    1.80
   0   7  10    1.80    2.80
  -7 -10   0   -0.70    3.00
  10   0   7   -3.40    2.70
  10   0  -7   -3.70    2.20
   0  -7 -10    1.20    2.00
   0  -7 -10   -3.20    2.90
   0  -7  10   -2.60    2.20
   0   7 -10    1.90    3.00
   0  -7  10   -2.00    3.20
 -10   0   7   -0.90    4.20
  -7 -10   0   -2.70    2.80
   7 -10   0    2.40    2.80
  -7  10   0   -2.20    2.60
   7  10   0    0.70    2.60
 -10   0  -7    2.80    3.90
  -8  10   0  370.36   24.00
  10   0   8  355.16   25.00
 -10   0   8  386.96   27.30
 -10   0  -8  343.07   25.60
   0  -8 -10  391.66   23.50
   0  -8 -10  362.66   24.70
   8 -10   0  364.86   24.60
   0  -8  10  333.47   23.70
  10   0  -8  356.06   24.50
  -8 -10   0  384.26   24.20
   0   8 -10  351.56   24.30
   8  10   0  352.16   23.80
  -8 -10   0  352.56   24.80
   0   8  10  364.16   24.40
 -10   0  -9    2.30    3.90
   0   9  10    5.20    3.40
  10   0  -9   -1.00    2.60
   0  -9 -10   -3.30    2.80
 -10   0   9   -0.30    4.60
  -9  10   0   -0.80    2.70
  -9 -10   0    0.20    3.40
  -9 -10   0   -2.50    3.10
   9 -10   0   -1.70    2.80
   0  -9 -10   -4.40    2.00
  10   0   9   -0.30    3.40
   0   9 -10    0.60    3.20
   0  -9  10    0.20    3.10
   9  10   0   -0.20    2.40
   0  10  -1   68.89    7.60
  -1   0 -10   86.09    5.60
  10  -1   0   81.79    7.10
 -10   1   0   55.89    9.30
   1   0  10   73.79    8.00
  10   1   0   63.29    5.90
   1   0 -10   79.19    6.10
  -1   0  10   72.09    7.50
   0  10   1   72.59    7.70
   0 -10  -1   81.49    8.10
  10   1   0   73.09    7.30
   1   0 -10   67.99    8.30
   0 -10   1   80.09    8.30
 -10  -1   0   69.59    9.90
  -1   0 -10   73.39    8.60
   1   0  10   75.29    5.60
  10  -1   0   82.19    6.40
  10   1   1   57.69    6.30
   1 -10  -1   52.39    6.60
   1   1  10   60.29    4.90
  -1  10  -1   58.99    6.80
  10  -1  -1   51.09    6.20
  -1   1 -10   60.39    4.70
  -1   1 -10   51.89    7.30
   1  -1 -10   62.09    5.30
 -10   1  -1   55.79    8.10
 -10  -1   1   38.60    8.40
   1  10   1   61.99    7.10
  -1  -1  10   61.99    6.70
  -1 -10   1   49.20    6.70
   1   1  10   60.39    6.80
   1  -1 -10   47.60    7.00
  10   1   1   60.29    5.80
  10  -1  -1   66.09    5.00
  -1  -1 -10   54.39    7.60
  -1   1  10   51.79    6.30
  10  -1   1   50.19    5.90
  10   1  -1   56.59    4.60
  -1  10   1   65.89    7.00
 -10   1   1   43.10    8.60
  10  -1   1   51.89    5.70
  -1 -10  -1   52.89    6.80
   1  10  -1   59.49    6.80
   1  -1  10   59.89    4.80
   1 -10   1   61.79    7.00
   1   1 -10   45.80    6.80
  10   1  -1   60.49    6.50
 -10  -1  -1   55.99    8.20
   1  -1  10   62.19    7.00
  -1  -1 -10   57.49    4.50
   1   1 -10   58.69    5.20
   1  -2 -10   78.79    6.00
 -10  -1   2   48.70    9.40
  -1   2 -10   64.49    8.00
  -1  -2  10   64.99    7.20
  10   1   2   70.79    6.80
  10  -1  -2   76.59    5.00
  10  -1  -2   66.39    7.30
  10   1   2   75.09    6.60
   1  -2 -10   66.29    8.20
   2 -10  -1   79.19    8.00
   2  10   1   79.19    7.80
 -10   1  -2   78.69    9.30
  -2  10  -1   62.29    7.30
   1   2  10   76.59    7.90
  -2 -10   1   67.39    7.80
   1   2 -10   68.99    8.10
  10  -1   2   66.39    6.70
  10   1  -2   70.39    4.70
  -1  -2 -10   78.89    5.30
 -10   1   2   46.80    9.50
   2  10  -1   74.69    7.80
 -10  -1  -2   66.19    8.60
  10   1  -2   68.39    7.50
   1   2 -10   69.59    6.20
  -1  -2 -10   78.99    8.90
  -2  10   1   66.39    7.50
  -2 -10  -1   62.79    7.60
   2 -10   1   69.29    7.70
  -1   2  10   62.59    7.00
   1  -2  10   60.69    7.30
  10  -1   2   68.89    7.00
   1  -3 -10   57.69    4.80
  10  -1  -3   42.60    6.00
   3  10   1   46.20    6.40
  -3 -10   1   46.60    4.00
  10   1   3   46.40    5.20
 -10   1  -3   35.80    6.90
  -1   3 -10   47.50    6.70
   1   3  10   47.80    6.30
  10   1   3   65.89    6.50
   1  -3 -10   51.89    6.90
 -10  -1   3   29.40    7.80
   3 -10  -1   53.39    6.60
  -3  10  -1   47.10    6.30
  -1  -3  10   57.29    6.60
  -3 -10   1   40.40    6.30
  -3  10   1   53.59    7.20
   1  -3  10   54.19    6.70
  -1  -3 -10   51.09    4.20
   1  -3  10   59.99    5.00
  10  -1   3   50.09    6.20
  -3 -10  -1   55.59    4.20
  10  -1   3   47.50    5.20
   3  10  -1   51.19    6.20
  -3 -10  -1   56.69    7.00
  10   1  -3   50.29    6.20
  -1   3  10   51.19    6.10
  -1  -3 -10   57.09    7.40
 -10  -1  -3   48.40    7.50
   1   3 -10   46.40    5.20
   1   3 -10   41.40    6.40
 -10   1   3   26.70    7.70
   3 -10   1   55.59    6.70
  10  -1  -4  292.97   19.40
  -1   4 -10  279.37   19.90
  -1  -4  10  292.87   19.20
  -4  10  -1  267.87   19.10
  10   1   4  257.17   18.80
  10   1   4  258.87   17.90
 -10  -1   4  241.38   21.60
   4  10   1  278.97   19.10
  -4 -10   1  267.27   17.60
   1   4  10  277.17   19.30
 -10   1  -4  279.07   20.30
   1  -4 -10  290.57   20.20
  -4 -10   1  297.77   19.70
   4 -10  -1  270.77   19.30
   1  -4 -10  284.47   18.00
  -4 -10  -1  298.57   17.80
   4 -10   1  278.47   19.30
   1  -4  10  313.97   18.20
  -1   4  10  284.97   19.00
   1  -4  10  259.87   19.20
  10  -1   4  299.97   18.20
  10   1  -4  296.47   19.40
  -4 -10  -1  264.87   19.30
   1   4 -10  294.87   18.40
   1   4 -10  273.77   19.80
  -4  10   1  299.17   19.20
  -1  -4 -10  263.67   19.80
  10  -1   4  281.37   19.10
   4  10  -1  287.87   19.10
 -10   1   4  245.48   21.60
  -1  -4 -10  298.07   17.50
 -10  -1  -4  295.07   20.70
 -10   1  -5    7.80    4.30
  -5 -10   1    5.90    3.50
  -5 -10   1    6.40    2.60
 -10  -1   5    4.30    4.80
  10   1   5    2.60    3.20
  10  -1  -5    6.10    3.10
  10   1   5    7.00    2.20
  -1   5 -10    5.40    3.50
  -1  -5  10    9.80    3.60
   5  10   1    6.60    3.10
   1  -5 -10    7.90    2.60
   1   5  10    2.00    3.00
   1  -5 -10    6.10    3.60
   5 -10  -1    7.90    3.30
  -5  10  -1    1.00    3.20
   1   5 -10    6.70    3.50
  -1  -5 -10    3.70    3.30
  -5 -10  -1    9.00    2.70
  -1   5  10    6.30    2.90
  -5 -10  -1    4.70    3.30
   1  -5  10    8.00    2.60
  10  -1   5    5.00    3.20
  -5  10   1    9.40    3.60
   5  10  -1    5.90    3.20
  -1  -5 -10    8.60    2.10
   5 -10   1    8.20    3.30
   1  -5  10    2.90    3.50
 -10   1   5    6.10    4.90
 -10  -1  -5    1.70    4.20
  10   1  -5    7.50    3.10
  10  -1   5   13.20    2.50
  -6 -10   1    9.60    4.00
   6  10   1   22.00    4.30
  -6  10  -1   14.10    3.90
  -1  -6  10    7.70    3.60
  -1  -6  10   15.50    3.70
   1  -6 -10   17.50    3.40
   1  -6 -10   17.40    4.80
  -1   6 -10    5.00    3.50
   1   6  10   14.10    4.20
  -6 -10   1   15.20    3.60
   6 -10  -1   12.30    3.80
 -10  -1   6   16.80    5.70
  10   1   6   17.70    4.40
 -10   1  -6   13.20    5.10
  10  -1  -6   16.40    4.00
  10   1   6   13.60    2.40
   1   6 -10   21.90    4.70
  10  -1   6   10.30    4.10
 -10   1   6   11.90    6.00
   1  -6  10   17.20    3.50
  10   1  -6   15.20    4.00
  10  -1   6   14.30    2.50
  -1  -6 -10   22.30    3.20
 -10  -1  -6   12.80    4.80
  -1  -6 -10   18.40    4.40
  -6  10   1   19.30    4.40
   6  10  -1   19.40    4.10
   1  -6  10   16.20    4.40
  -6 -10  -1   16.70    4.30
  -6 -10  -1    8.00    3.10
   6 -10   1   14.30    3.90
  -1   6  10   12.00    3.50
 -10  -1   7  138.29   14.90
   1  -7 -10  157.98   12.30
   7 -10  -1  141.49   11.80
  -1  -7  10  123.19   11.80
  -7 -10   1  146.69   12.40
 -10   1  -7  157.38   13.60
  10  -1  -7  138.89   11.80
  10   1   7  139.39   12.20
  -7 -10   1  141.99   11.30
  -1   7 -10  146.09   12.00
   1   7  10  155.88   12.20
  -7  10  -1  173.48   12.20
   7  10   1  139.29   11.30
   1  -7 -10  150.48   10.90
  -1  -7  10  137.69   11.40
  -7 -10  -1  156.38   11.50
   1  -7  10  135.09   11.00
   7 -10   1  148.09   11.90
  -7  10   1  140.19   11.50
  -1   7  10  140.79   11.40
  -1  -7 -10  149.69   12.40
 -10  -1  -7  124.79   12.70
   1  -7  10  147.89   12.30
  -1  -7 -10  144.49   10.40
   7  10  -1  149.19   11.20
 -10   1   7  143.89   15.10
  10  -1   7  125.49   11.80
  10   1  -7  134.49   11.70
   1   7 -10  141.79   12.00
  -7 -10  -1  150.48   12.00
  -8  10  -1   18.40    4.70
   1  -8 -10   10.40    4.40
  -8 -10   1   22.70    5.40
   1  -8 -10   21.70    4.00
  10  -1  -8   23.60    5.00
  -1   8 -10   25.10    5.10
  -1  -8  10   18.40    5.10
   8 -10  -1   21.40    4.80
 -10   1  -8   25.40    6.00
   8  10   1   17.60    4.40
  -1  -8  10   15.30    4.00
  10   1   8   17.40    4.70
   1   8  10   23.10    4.70
 -10  -1   8   18.50    6.70
  -8 -10   1   19.70    4.70
  10   1  -8   18.50    4.60
  -1  -8 -10   25.70    5.40
 -10  -1  -8   16.30    5.40
  -8  10   1   25.70    4.50
  -8 -10  -1   19.80    4.90
   8 -10   1   18.00    4.60
   1  -8  10   21.60    4.30
  -1  -8 -10   16.50    3.60
  -1   8  10   18.30    4.30
 -10   1   8   20.90    6.60
   8  10  -1   25.20    4.60
  10  -1   8   21.00    5.10
  -8 -10  -1   14.10    4.50
  -1   9 -10  122.19   10.20
   1  -9 -10  101.69    9.20
   9  10   1   80.89    9.40
   1  -9 -10   99.79    9.90
   1   9  10  110.09   11.10
 -10   1  -9   88.89   11.50
  -1   9 -10   97.39   10.50
 -10  -1   9  100.09   12.90
  -9 -10   1  119.39   10.60
  10  -1  -9  110.59   11.00
  -1  -9  10  131.59   10.90
   9 -10  -1   92.29   10.60
  10   1   9  104.89   11.30
  -1  -9  10   91.19   10.00
  -9  10  -1  108.59   10.50
  -9 -10   1  111.49   11.70
 -10   1   9  102.49   12.90
   1  -9  10  108.29    9.70
   9 -10   1  104.29   10.60
  -1  -9 -10  111.39    9.00
  -9 -10  -1  102.59   10.10
  -9  10   1  107.69    9.60
  -1  -9 -10  110.09   10.30
  10  -1   9  114.49   12.00
   9  10  -1   94.69    9.50
  -1   9  10  109.69   10.80
  -9 -10  -1  111.09   11.40
   1   9 -10  118.59   10.00
 -10  -1  -9   98.39   11.80
  10   1  -9  118.69   11.40
  10   2   0  108.29    8.00
  -2   0 -10  106.69   10.10
   0  10   2  109.39    9.30
   0  10  -2  116.09    9.80
   0 -10   2  104.99    9.50
   2   0 -10  104.99    8.30
  10   2   0  109.09    9.00
   2   0 -10  113.89   10.50
 -10   2   0   93.09   11.60
   0 -10  -2  101.09    9.30
 -10  -2   0  108.69   12.20
  10  -2   0  117.89    8.30
  10  -2   0  103.29    9.00
  -2   0  10  114.49    8.90
   2   0  10  111.79    9.60
  10   2   1   25.20    4.10
 -10  -2   1   28.00    7.00
  10  -2  -1   28.10    3.40
 -10   2  -1   29.10    6.30
  -1 -10   2   19.70    4.50
   1 -10  -2   14.10    4.20
   2  -1 -10   27.40    3.80
  -2   1 -10   25.50    5.60
   2   1  10   24.80    4.80
  -2  -1  10   21.40    4.00
  10   2   1   25.50    3.70
  -1  10  -2   24.90    4.70
   1  10   2   21.50    4.50
  10  -2  -1   16.30    3.70
   2  -1 -10   29.70    5.40
   1 -10   2   29.90    5.10
  -1 -10  -2   19.60    4.30
 -10  -2  -1   21.40    5.70
  -2  -1 -10   27.10    5.30
   2   1 -10   24.50    5.10
  10   2  -1   25.70    3.00
  10  -2   1   24.90    4.20
   2  -1  10   27.00    2.70
   1  10  -2   27.10    4.90
   2   1 -10   27.60    3.90
  -2  -1 -10   30.50    2.30
  10   2  -1   29.60    4.50
  -2   1  10   19.60    3.80
 -10   2   1   20.10    6.40
   2  -1  10   26.50    4.90
  -1  10   2   31.40    5.00
  10  -2   1   20.70    3.80
   2  -2 -10    0.90    3.00
  10  -2  -2    5.10    1.70
 -10   2  -2    0.40    4.20
  10  -2  -2    7.70    3.00
   2  10   2    3.20    2.90
   2   2  10    6.60    3.30
 -10  -2   2    1.50    4.50
   2 -10  -2    4.30    3.00
  -2   2 -10    4.90    3.70
   2  -2 -10    6.90    2.30
  -2 -10   2    2.60    3.20
  10   2   2    0.60    2.10
  -2  10  -2    4.20    3.20
  10   2   2    6.10    2.70
  -2  -2  10    3.70    2.70
 -10   2   2   -0.20    5.20
  -2 -10  -2    0.60    2.70
  -2 -10  -2    1.40    1.20
   2   2 -10    1.90    3.00
 -10  -2  -2    1.70    3.90
   2  -2  10    3.50    1.60
  10   2  -2    1.10    2.60
  -2  -2 -10    3.20    1.10
  10  -2   2    3.90    2.40
  -2   2  10    2.20    2.60
   2  10  -2    1.80    2.90
  -2  -2 -10    4.60    3.50
   2  -2  10    6.30    3.30
  -2  10   2    5.10    3.00
  10  -2   2    2.10    2.60
   2   2 -10    2.40    2.20
  10   2  -2    3.40    1.20
   2 -10   2    5.00    3.20
  -2  -3  10  144.99   10.70
  -3 -10   2  133.29    9.00
  -3 -10   2  129.69   11.30
  10  -2  -3  121.69   10.70
   2  -3 -10  143.19   12.00
   2  -3 -10  134.99    9.90
 -10  -2   3   87.19   13.40
  10   2   3  135.49   10.50
 -10   2  -3  145.99   12.30
   3 -10  -2  164.58   11.50
  10   2   3  146.19   10.10
   2   3  10  129.79   11.00
  -2   3 -10  139.39   11.70
   3  10   2  145.09   11.30
  -3  10  -2  137.19   11.10
  -2  -3 -10  133.79    8.70
   3 -10   2  131.89   11.00
   3  10  -2  132.09   10.70
  -3 -10  -2  145.99    9.30
  10   2  -3  151.48   11.20
  -2   3  10  125.39   10.10
   2  -3  10  131.79   11.10
 -10  -2  -3  146.49   12.50
   2  -3  10  136.39    9.30
  -2  -3 -10  145.39   12.00
   2   3 -10  142.19   11.90
  -3 -10  -2  135.89   11.10
  10  -2   3  158.18   11.10
  10  -2   3  147.99   10.20
   2   3 -10  134.89   10.10
 -10   2   3  101.39   14.10
  -3  10   2  134.19   10.90
   4  10   2    7.90    3.30
 -10  -2   4    0.30    5.00
  -2   4 -10    1.30    3.30
  -4  10  -2   -0.40    2.70
   2  -4 -10   -3.10    2.60
   2   4  10    5.00    3.00
   4 -10  -2   -0.10    2.50
  -2  -4  10   -0.40    2.30
   2  -4 -10    0.50    1.90
  10  -2  -4    3.80    2.70
  10   2   4    4.30    2.10
 -10   2  -4   -0.40    3.30
  -4 -10   2    0.90    1.80
  10   2   4   -0.50    2.60
  -4 -10   2    0.70    3.00
 -10  -2  -4    2.00    4.00
  10  -2   4    2.60    3.10
  10   2  -4    1.40    2.40
   4  10  -2    0.20    2.50
  10  -2   4    2.10    1.90
  -4 -10  -2   -1.90    2.50
  -2   4  10   -1.70    2.20
  -4  10   2    0.90    2.60
  -4 -10  -2    0.50    1.80
 -10   2   4    2.00    4.90
   2  -4  10    0.30    1.70
   2  -4  10    1.30    2.70
  -2  -4 -10    1.80    1.20
   4 -10   2    2.00    2.70
   2   4 -10    2.60    2.40
  -2  -4 -10   -2.70    2.50
   2   4 -10   -1.20    2.40
  -2  -5  10   51.49    6.20
   2  -5 -10   53.19    7.00
 -10  -2   5   31.00    7.60
  -5  10  -2   39.50    6.00
   5 -10  -2   39.30    6.10
  10  -2  -5   34.90    5.80
  10   2   5   52.19    5.00
  -5 -10   2   48.90    6.80
  -2   5 -10   47.20    6.90
  -5 -10   2   55.79    5.70
   2   5  10   58.69    6.90
 -10   2  -5   33.20    6.60
   5  10   2   54.49    6.50
   2  -5 -10   47.80    5.40
  10   2   5   60.69    6.80
  10  -2   5   58.59    7.00
  10  -2   5   56.89    5.30
   2   5 -10   48.20    6.60
  -2   5  10   42.10    5.60
   5  10  -2   49.20    6.10
 -10   2   5   42.20    8.10
  -5  10   2   46.50    6.20
   2  -5  10   45.30    5.10
  -2  -5 -10   51.19    7.30
  -5 -10  -2   42.40    6.20
  -5 -10  -2   43.30    5.20
   5 -10   2   54.89    6.60
  10   2  -5   52.69    6.50
  -2  -5 -10   41.00    4.20
   2   5 -10   53.29    6.00
   2  -5  10   46.20    6.60
 -10  -2  -5   47.90    7.30
  10  -2  -6   13.80    4.00
   6  10   2    6.70    3.30
  10   2   6   19.00    4.30
   2  -6 -10   12.90    3.20
  10   2   6   19.00    4.10
  -2   6 -10   19.20    4.80
  -2  -6  10   22.00    4.30
   6 -10  -2   18.20    4.30
  -2  -6  10   17.40    4.70
   2   6  10   17.80    4.30
 -10   2  -6   15.40    5.30
  -6  10  -2   10.00    3.80
   2  -6 -10   13.20    4.10
 -10  -2   6   22.00    6.40
  -6 -10   2   23.00    4.00
  -6 -10   2   19.10    5.00
 -10   2   6   13.10    5.70
   6 -10   2   20.80    4.30
  -2  -6 -10   15.70    4.70
   2  -6  10   19.10    3.50
  10  -2   6   12.60    4.30
   6  10  -2   13.80    3.60
  -2  -6 -10   11.90    2.50
  -6  10   2   14.10    4.00
  -6 -10  -2   10.60    3.40
  -6 -10  -2   23.00    4.60
   2  -6  10   14.30    4.70
  10  -2   6   17.60    2.80
  10   2  -6   17.00    4.30
  -2   6  10   19.00    4.00
 -10  -2  -6   16.80    5.40
  10   2   7   80.39    8.60
  10  -2  -7   65.79    8.00
  -7  10  -2   64.79    7.60
  -2  -7  10   76.59    8.20
   7 -10  -2   49.40    7.20
  -2  -7  10   72.79    8.50
 -10   2  -7   70.99    9.00
   7  10   2   54.29    7.30
   2  -7 -10   65.49    8.10
 -10  -2   7   53.89    9.20
   2   7  10   57.19    7.60
   2  -7 -10   70.19    7.20
  -2  -7  10   48.50    7.00
  -2   7 -10   59.89    7.70
  -7 -10   2   67.09    7.60
  -7 -10   2   54.89    8.00
  10   2  -7   69.19    8.00
   2  -7  10   65.29    8.20
   7  10  -2   55.39    6.80
 -10  -2  -7   76.79    9.50
  -7 -10  -2   62.29    7.20
   7 -10   2   68.49    7.80
 -10   2   7   69.19    9.90
  -2  -7 -10   61.39    7.90
  -2   7  10   52.19    6.90
  -7 -10  -2   57.49    7.60
  10  -2   7   55.29    7.80
  -7  10   2   58.79    6.90
   2  -7  10   60.19    6.70
  -2  -7 -10   57.29    5.80
   2  -8 -10   23.90    5.20
  -8  10  -2   24.60    5.10
   8  10   2   21.80    4.90
  -2  -8  10   15.90    4.70
   2  -8 -10   31.60    4.80
  -8 -10   2   19.60    5.20
 -10  -2   8    9.80    5.60
  10   2   8   16.30    4.90
   8 -10  -2   20.60    4.70
  -8 -10   2   25.00    5.20
 -10   2  -8   23.60    6.00
   2   8  10   32.80    5.50
  10  -2  -8   23.70    5.10
  -2   8 -10   26.60    5.20
  -2  -8  10   22.50    5.50
  10  -2   8   26.40    5.70
  -8  10   2   18.30    4.40
   2  -8  10   16.00    5.00
  -8 -10  -2   23.60    5.00
 -10  -2  -8   18.20    5.70
  -8 -10  -2   23.30    4.90
   2   8 -10   25.80    4.80
   8  10  -2   20.70    4.20
   2  -8  10   18.10    4.10
  10   2  -8   21.30    4.90
 -10   2   8   20.10    6.70
   8 -10   2   27.50    5.00
  -2  -8 -10   19.70    5.00
  -2   8  10   20.80    4.70
 -10   2  -9   71.19    9.80
  -9 -10   2   83.79    9.20
  10  -2  -9   79.69    8.80
  -2  -9  10   75.59    8.90
 -10  -2   9   74.49   11.10
   2  -9 -10   68.09    7.70
  -2  -9  10   64.09    8.10
   2   9  10   72.69    8.70
  -9 -10   2   51.39    8.30
  -9  10  -2   70.79    8.40
   9 -10  -2   94.09    9.50
  10   2   9   78.89    9.50
  -2   9 -10   65.39    8.00
   9  10   2   54.09    7.60
   2   9 -10   68.09    8.00
  -9  10   2   71.29    7.80
  10   2  -9   55.09    7.80
   2  -9  10   68.39    7.70
  -2   9  10   70.39    9.20
  -2  -9 -10   72.89    8.80
  -9 -10  -2   56.29    7.90
  -2   9  10   78.89    8.60
 -10  -2  -9   51.29    9.00
  10  -2   9   75.09    9.50
   9  10  -2   60.39    7.10
   9 -10   2   66.69    8.20
 -10   2   9   68.09   10.30
  -9 -10  -2   71.09    8.50
   3   0 -10   -2.30    2.80
   0  10  -3    1.40    2.90
   0  10   3   -0.20    1.30
   0 -10   3   -1.00    2.70
   3   0  10   -4.50    2.80
   3   0 -10    5.90    2.50
  10   3   0    1.80    2.40
   0  10   3   -1.00    2.60
 -10   3   0    1.50    4.40
   0 -10  -3   -2.50    2.50
 -10  -3   0   -4.90    3.60
  10  -3   0   -5.50    1.90
  10  -3   0   -2.80    2.00
  -3   0  10    0.30    2.10
  -3   0 -10    0.30    3.20
  10   3   0    1.60    1.90
  -1 -10   3  448.26   29.70
  10   3   1  457.55   28.40
 -10  -3   1  378.06   31.50
   3  -1 -10  472.95   28.70
   1 -10  -3  481.85   29.70
   1  10   3  436.46   29.30
  10   3   1  451.55   28.90
  -3   1 -10  464.45   30.60
  -1  10  -3  461.15   29.50
  10  -3  -1  444.76   28.10
  -3  -1  10  502.45   28.80
   3   1  10  467.45   29.90
 -10   3  -1  527.85   31.40
   3  -1 -10  455.75   30.40
  10  -3  -1  441.36   29.30
  10  -3   1  454.45   28.70
 -10  -3  -1  487.65   31.10
   3   1 -10  482.25   30.50
  10   3  -1  474.85   29.40
 -10   3   1  363.36   31.40
  -1 -10  -3  456.65   29.50
  -3  -1 -10  482.25   30.60
   1  10  -3  476.45   29.50
  10  -3   1  440.76   29.00
  -1  10   3  462.65   29.40
   3   1 -10  428.26   28.50
   3  -1  10  438.16   29.70
  10   3  -1  471.15   27.80
  -1  10   3  493.55   28.00
  -1 -10  -3  478.75   27.40
  -3   1  10  457.25   28.70
   1 -10   3  503.45   29.90
  -3   2 -10    8.20    3.90
  10   3   2   11.20    3.20
  10   3   2    8.90    2.90
  10  -3  -2   12.50    3.50
  -2 -10   3   11.10    3.70
  -2 -10   3   15.70    2.10
   2  10   3   12.20    4.00
  -3  -2  10   12.40    3.20
 -10  -3   2    6.90    5.50
 -10   3  -2    5.60    4.40
  10  -3  -2   14.20    2.40
   3   2  10    7.30    3.50
   2 -10  -3    6.40    3.30
   3  -2 -10   12.50    3.00
   3  -2 -10   16.90    4.80
  -2  10  -3    4.10    3.20
   3   2 -10   11.00    3.00
  -3   2  10   11.90    2.90
  10   3  -2    9.40    1.90
   3   2 -10    4.80    3.40
  -2  10   3   11.40    3.50
   2  10  -3   13.30    3.70
 -10  -3  -2   14.40    5.20
 -10   3   2   -3.10    4.90
   2 -10   3   14.50    3.70
   3  -2  10   15.90    4.10
  -2 -10  -3   12.60    2.20
  10  -3   2   12.70    3.20
  10  -3   2   12.60    3.40
  -2 -10  -3   12.80    3.90
  10   3  -2   14.10    3.60
  -3  -2 -10    9.10    4.00
   3  -2  10    8.20    1.50
   3 -10  -3   -0.30    2.30
   3   3  10   -1.30    2.50
  10  -3  -3    0.80    2.50
  -3  -3  10    1.80    2.10
 -10   3  -3   -1.50    3.30
  -3 -10   3   -0.80    1.60
  -3   3 -10   -2.10    2.70
   3  -3 -10    1.10    3.10
  10   3   3    3.70    2.20
 -10  -3   3    8.00    5.80
  -3  10  -3    3.70    3.00
   3  10   3   -0.70    2.50
  -3 -10   3   -2.70    2.70
  10   3   3   -0.50    2.30
   3  -3 -10    4.20    2.00
  10  -3  -3   -0.20    1.70
   3  -3  10   -1.90    1.20
  10  -3   3   -3.00    1.90
   3   3 -10    1.60    2.10
   3 -10   3   -0.40    2.50
   3  -3  10   -3.50    2.60
  -3 -10  -3    0.20    1.70
  -3  10   3    1.50    2.90
   3  10  -3   -0.20    2.60
  -3  -3 -10    2.10    3.30
  -3   3  10    2.90    2.40
  -3 -10  -3   -1.20    2.50
 -10  -3  -3   -1.30    3.60
  10  -3   3   -1.60    2.40
  10   3  -3   -3.70    2.20
 -10   3   3   -8.20    4.70
   4  10   3   27.50    4.90
   3  -4 -10   30.30    5.80
  -3  -4  10   29.00    4.30
  10  -3  -4   23.50    4.70
   3  -4 -10   26.30    4.10
 -10  -3   4   24.90    7.60
  -4 -10   3   26.60    5.20
   4 -10  -3   32.10    5.20
  10   3   4   32.40    4.10
   3   4  10   25.20    5.10
  -3  -4  10   26.90    6.10
  10   3   4   23.30    4.50
  -4 -10   3   27.20    4.30
  -4  10  -3   29.70    5.00
  -3   4 -10   24.80    5.00
 -10   3  -4   31.60    6.10
  10   3  -4   28.80    4.90
   4 -10   3   24.10    4.60
   3   4 -10   34.50    4.70
  -4  10   3   33.30    5.00
  -4  10   3   20.20    6.20
  10  -3   4   22.90    4.70
  10  -3   4   30.50    4.10
 -10  -3  -4   26.90    5.90
  -4 -10  -3   29.10    4.90
  -3  -4 -10   31.00    6.00
  -4 -10  -3   26.30    3.80
   4  10  -3   32.40    5.00
 -10   3   4   28.20    7.30
   3  -4  10   29.10    5.30
  -3   4  10   28.30    4.30
   3  -4  10   29.50    3.40
  10  -3  -5   51.39    6.80
  10   3   5   49.80    5.20
  -5  10  -3   61.39    7.20
 -10  -3   5   60.29   10.00
   3  -5 -10   48.80    5.80
  -5 -10   3   49.90    6.50
   3   5  10   53.69    7.10
   5  10   3   51.09    6.60
  -3  -5  10   73.99    9.00
  -5 -10   3   39.00    6.80
  -3  -5  10   57.09    6.60
  10   3   5   62.39    7.00
  -3   5 -10   48.30    7.10
 -10   3  -5   61.69    7.90
   5 -10  -3   49.20    6.70
  -5 -10  -3   53.69    6.00
  -3  -5 -10   44.80    7.30
   3  -5  10   52.29    7.30
   3  -5  10   60.99    5.60
  -5  10   3   52.29    6.50
   5  10  -3   42.90    6.00
 -10  -3  -5   64.19    8.70
   3   5 -10   48.10    6.10
  10  -3   5   57.59    5.70
  -3   5  10   63.89    6.50
  -5 -10  -3   57.89    6.90
 -10   3   5   57.49    9.00
  10  -3   5   61.19    7.40
   5 -10   3   45.70    6.30
  10   3  -5   68.19    7.50
  -6 -10   3   11.20    3.90
  10  -3  -6    2.90    3.00
   6 -10  -3   10.30    4.00
  -3  -6  10    9.30    4.50
   3  -6 -10    7.30    3.00
 -10  -3   6   17.40    6.10
  -3   6 -10   11.40    4.10
   3   6  10   21.70    4.70
  -6  10  -3    4.90    3.50
 -10   3  -6    7.80    4.80
  -3  -6  10   10.00    3.40
  -6 -10   3   16.60    4.80
   6  10   3   10.50    3.70
  10   3   6   17.20    4.70
  10   3  -6    7.80    3.50
 -10   3   6    9.00    5.40
   6 -10   3    8.60    3.30
  10  -3   6   14.50    4.20
   3  -6  10   12.00    2.90
  -3  -6 -10    8.00    4.20
   3  -6  10    9.20    4.30
  -3   6  10   15.30    3.40
  -6 -10  -3    9.90    4.00
  10  -3   6   17.60    2.80
  -6  10   3    9.80    3.50
   3   6 -10    6.40    3.10
   6  10  -3    7.70    3.40
  -6 -10  -3    5.40    3.10
 -10  -3  -6   17.10    5.10
  -7  10  -3  615.04   38.20
 -10   3  -7  643.34   39.70
   3  -7 -10  610.24   37.60
 -10  -3   7  667.53   41.10
   7  10   3  541.35   37.80
  10  -3  -7  590.44   38.40
  -7 -10   3  523.05   38.40
   3   7  10  582.44   38.40
  10   3   7  592.34   38.50
  -3   7 -10  585.54   38.40
  -7 -10   3  613.74   39.00
   7 -10  -3  624.44   38.70
  -3  -7  10  591.64   37.90
  -3  -7  10  595.84   39.10
  -7 -10  -3  571.24   37.60
 -10  -3  -7  602.74   39.70
  -7  10   3  630.44   37.70
   7  10  -3  621.44   37.50
  -3  -7 -10  609.54   38.90
  -7 -10  -3  638.54   38.40
  -3   7  10  561.04   39.00
   7 -10   3  668.23   38.40
   3  -7  10  633.04   39.20
  -3   7  10  581.14   37.50
  10   3  -7  604.84   38.50
  10  -3   7  623.34   38.80
 -10   3   7  644.14   40.90
   3  -7  10  618.44   37.10
 -10   3  -8    3.90    4.00
   8 -10  -3    5.30    3.50
  -3  -8  10    7.40    3.70
  -3   8 -10    5.90    3.60
  10   3   8    4.00    3.70
   3   8  10    3.80    3.40
  10  -3  -8    5.40    3.60
  -8  10  -3    6.40    3.60
   8  10   3    9.30    3.60
   3  -8 -10    3.40    2.60
  -8 -10   3    5.50    4.00
  -8 -10   3   11.00    4.10
 -10  -3   8    0.10    4.50
  -3  -8  10    5.00    4.10
  10  -3   8    8.00    4.60
  -8 -10  -3   -1.20    3.20
 -10  -3  -8    4.70    4.30
  -3  -8 -10    5.50    3.80
  -8 -10  -3    3.50    3.50
   3  -8  10    9.10    4.30
   8  10  -3    2.30    2.80
   8 -10   3    9.20    3.90
  -3   8  10    4.30    4.10
  -3   8  10    9.40    3.30
   3  -8  10    6.50    2.80
  10   3  -8    5.60    3.60
  -8  10   3    3.90    3.40
 -10   3   8   -5.20    4.10
  -3  -9  10   24.90    5.70
  -3  -9  10   16.30    5.20
   3   9  10   28.90    5.50
  10  -3  -9   21.10    5.00
   9 -10  -3   26.30    5.40
  -3   9 -10   27.70    5.20
  -9  10  -3   19.40    4.80
  -9 -10   3   18.90    5.50
  10   3   9   17.40    5.20
 -10  -3   9   23.80    7.30
   3  -9 -10   16.80    4.60
 -10   3  -9   29.40    6.60
  -9 -10   3   38.60    6.60
   9  10   3   12.00    4.20
   3   9 -10   15.50    4.60
  10   3  -9   17.60    4.70
   3  -9  10   22.40    5.80
  10  -3   9   13.10    5.10
  -3   9  10   12.40    5.10
   9  10  -3   21.80    4.30
  -3  -9 -10   24.90    5.50
   9 -10   3   16.50    4.40
   3  -9  10   24.80    4.60
 -10  -3  -9   23.10    6.70
  -9 -10  -3   22.60    4.90
 -10   3   9   12.50    5.90
  -9  10   3   27.90    4.90
  -3   9  10   22.40    4.80
  -9 -10  -3   25.50    5.50
 -10  -4   0 1195.58   68.99
  10   4   0 1072.09   65.19
   0  10   4 1070.19   66.49
   0  10   4 1102.59   64.99
  -4   0  10 1122.19   65.49
  -4   0  10 1157.08   68.59
 -10   4   0 1081.59   68.49
  10   4   0 1100.69   66.29
   0 -10   4 1081.39   66.79
   4   0  10 1087.39   67.09
  -4   0 -10 1104.39   67.69
  10  -4   0 1089.19   65.69
  10  -4   0 1143.39   66.49
   4   0 -10 1089.59   65.89
   0 -10  -4 1069.69   66.59
   0  10  -4 1201.68   66.79
  10  -4  -1  159.08   12.50
   1 -10  -4  161.38   12.70
  -4   1 -10  163.98   13.90
 -10   4  -1  174.58   14.30
  10   4   1  180.68   11.90
  10   4   1  168.18   12.40
   1  10   4  161.08   12.70
  10  -4  -1  159.58   11.60
  -4  -1  10  166.98   11.70
  -4  -1  10  166.08   14.40
  -1 -10   4  162.28   13.00
 -10  -4   1  139.79   15.80
  -1 -10   4  169.78   11.10
   4  -1 -10  164.88   12.00
  -1  10  -4  181.08   13.00
   4   1  10  164.48   13.40
 -10  -4  -1  176.68   14.30
   1  10  -4  194.18   13.20
  -4  -1 -10  167.88   13.90
  10   4  -1  186.98   12.80
  -1  10   4  179.88   13.00
  -1  10   4  172.38   11.30
  -4   1  10  175.38   11.80
   4   1 -10  168.48   12.10
 -10   4   1  126.09   15.30
  10   4  -1  164.48   11.20
  10  -4   1  174.98   12.30
  10  -4   1  156.18   12.30
  -4   1  10  172.78   14.60
   1 -10   4  176.08   13.00
  -1 -10  -4  163.98   11.10
   4  -1  10  176.18   13.40
  -1 -10  -4  165.08   12.70
   2  10   4   -0.20    2.80
   4  -2 -10    2.40    2.40
  10   4   2   -0.50    2.10
  -4  -2  10    0.80    1.80
 -10   4  -2   -1.00    3.70
   4   2  10   -0.50    3.10
  10   4   2    0.80    2.30
  -2  10  -4    0.90    3.20
  -4   2 -10    0.20    3.20
  -2 -10   4    1.00    2.90
  -2 -10   4   -2.30    2.00
   2 -10  -4    1.90    2.80
 -10  -4   2    0.40    4.20
  -4  -2  10    4.30    4.20
  10  -4  -2    1.70    2.50
  10  -4  -2    1.20    1.90
  10  -4   2   -0.90    1.80
  10  -4   2   -1.30    2.40
  -4   2  10    0.00    1.80
  -4   2  10    1.40    3.80
  -2  10   4   -2.00    2.40
   2 -10   4   -4.40    2.10
  -2 -10  -4    3.00    3.10
  10   4  -2    0.90    1.50
  -4  -2 -10    3.70    3.50
   4  -2  10    2.60    3.00
  -2  10   4    0.40    1.90
  -2 -10  -4    0.80    1.70
   4   2 -10   -0.20    2.30
 -10   4   2   -8.90    4.10
   2  10  -4    0.20    2.70
 -10  -4  -2    2.70    3.70
  10   4  -2   -1.00    2.30
  -3  10  -4   22.00    4.50
  -4  -3  10   18.30    3.40
  10  -4  -3   21.10    4.40
  -4   3 -10   24.80    5.50
   4   3  10   22.60    4.70
  10   4   3   24.20    4.30
   4  -3 -10   15.90    3.60
  10   4   3   23.10    3.70
  10  -4  -3   19.90    2.90
  -4  -3  10   21.10    5.30
  -3 -10   4   20.30    4.70
  -3 -10   4   15.10    3.70
   3  10   4   19.80    4.30
 -10  -4   3   15.90    6.10
 -10   4  -3   17.80    5.20
   3 -10  -4   22.10    4.50
  -3  10   4   19.30    3.30
   3  10  -4   20.40    4.40
 -10   4   3   18.60    6.80
  -3 -10  -4   17.60    4.00
  -3  10   4   25.80    4.50
  10  -4   3   23.80    3.80
  10   4  -3   23.60    4.50
  10  -4   3   16.50    4.00
   3 -10   4   19.00    4.20
  -3 -10  -4   22.20    3.40
   4   3 -10   22.40    3.90
 -10  -4  -3   22.40    5.40
   4  -3  10   18.30    4.90
  -4  -3 -10   18.70    4.90
  -4   3  10   19.70    3.40
  -4   3  10   26.20    6.30
 -10  -4   4   89.49   12.30
  -4  -4  10   87.99   10.80
  -4  -4  10  105.39    8.20
   4 -10  -4  100.69    9.90
  -4  10  -4   99.99    9.90
  -4 -10   4   80.89    9.00
  -4 -10   4   98.69   10.10
  10  -4  -4   86.59    9.30
  10   4   4  102.49    8.80
  10   4   4   93.39    7.70
   4  10   4   93.99    9.50
   4  -4 -10  101.39    8.40
   4   4  10   80.99    9.40
  -4   4 -10   99.99    9.60
 -10   4  -4  100.99    9.80
   4  10  -4  102.79    8.60
   4  -4  10   85.09    9.80
  -4  10   4  104.89    8.50
   4   4 -10  111.89    8.70
 -10   4   4   97.29   12.50
  -4  -4 -10   92.19   10.60
  10  -4   4  100.09    8.80
  10  -4   4   91.99    7.80
  -4 -10  -4  101.39    8.10
   4 -10   4  101.69    8.90
  -4 -10  -4  100.79    9.60
  -4  10   4  105.19    8.60
  10   4  -4  105.59    9.20
  -4   4  10   90.69   10.70
  -4   4  10   92.69    7.80
 -10  -4  -4   92.99   10.40
   4  -4  10   92.39    7.10
  10   4   5    2.80    2.10
  -5 -10   4   -0.30    3.10
  -5 -10   4    4.90    3.70
 -10   4  -5    1.40    4.00
  -4  -5  10    0.30    3.90
 -10  -4   5    1.30    4.80
   4  -5 -10    5.10    2.60
   5  10   4    2.00    2.90
  10  -4  -5    1.00    2.80
  -4  -5  10    1.30    2.30
  -4   5 -10    0.00    3.50
   4   5  10    0.60    3.40
   5 -10  -4    1.70    2.80
  -5  10  -4    0.40    3.30
  10   4   5    3.80    3.10
  -5 -10  -4   -1.20    2.50
   4  -5  10    0.00    1.60
  10  -4   5    2.60    3.00
  10  -4   5    3.50    2.10
  -4   5  10   -0.50    2.20
   4   5 -10   -1.60    2.30
  10   4  -5    0.50    2.70
  -5  10   4    9.60    3.20
  -5  10   4    0.60    3.20
   4  -5  10    8.30    4.00
  -4   5  10    3.40    3.90
   5 -10   4    3.90    3.10
   5  10  -4   -2.50    2.50
 -10  -4  -5    3.60    4.30
 -10   4   5   -1.00    4.90
  -4  -5 -10    1.10    3.20
  -5 -10  -4   -0.40    2.40
   6  10   4  380.56   27.80
  10  -4  -6  430.46   28.50
   6 -10  -4  469.85   28.80
  -4  -6  10  439.66   27.50
  10   4   6  447.56   28.40
  -4   6 -10  388.16   28.40
  -4  -6  10  467.25   29.60
 -10   4  -6  376.46   28.50
   4  -6 -10  434.96   27.60
  -6  10  -4  439.66   28.30
   4   6  10  463.85   28.80
 -10  -4   6  464.95   31.10
  -6 -10   4  453.65   29.10
  -6 -10  -4  461.25   28.20
  -4   6  10  440.86   27.30
  10   4  -6  432.46   28.40
   4  -6  10  440.46   26.60
  -4   6  10  437.36   29.70
   4   6 -10  392.86   27.60
 -10   4   6  464.65   30.70
  -4  -6 -10  417.56   29.00
  -6 -10  -4  405.96   27.40
   6 -10   4  465.35   28.20
   6  10  -4  409.46   27.40
  10  -4   6  401.96   28.30
  10  -4   6  409.46   26.50
 -10  -4  -6  450.75   29.70
   4  -6  10  453.95   29.20
  -6  10   4  400.26   32.80
  -6  10   4  421.06   27.50
   4  -7 -10  196.08   14.10
  -7  10  -4  218.88   15.00
   7  10   4  173.98   14.30
   4   7  10  197.58   15.00
 -10   4  -7  218.88   16.00
   7 -10  -4  165.88   14.60
  10  -4  -7  216.98   15.20
  -7 -10   4  192.28   15.40
  -7 -10   4  148.99   15.20
  10   4   7  185.88   14.70
  -4  -7  10  170.98   15.40
 -10  -4   7  202.78   17.20
  -4  -7  10  184.08   14.00
  -4   7 -10  205.28   15.20
   7 -10   4  184.18   14.10
  10   4  -7  178.98   14.70
  -4   7  10  186.78   13.70
  10  -4   7  185.98   15.30
   7  10  -4  209.18   14.00
  -7 -10  -4  190.58   14.40
   4  -7  10  204.48   15.70
  -7  10   4  193.18   14.00
  -7 -10  -4  187.58   14.40
  -4  -7 -10  202.18   15.40
 -10  -4  -7  194.08   16.00
   4   7 -10  189.78   14.40
   4  -7  10  178.08   13.20
 -10   4   7  200.78   17.00
  -4   7  10  182.78   15.90
  -4  -8  10   33.10    6.00
  -4  -8  10   41.00    7.10
  -4   8 -10   38.20    6.30
  -8  10  -4   29.80    5.70
 -10   4  -8   40.20    7.30
  10   4   8   36.40    6.40
  -8 -10   4   32.00    6.50
  10  -4  -8   37.20    6.20
  -8 -10   4   25.90    6.40
   8  10   4   31.00    5.60
   4  -8 -10   27.50    5.30
 -10  -4   8   33.80    8.20
   8 -10  -4   35.80    6.10
   4   8  10   33.30    6.10
  -4   8  10   37.30    7.10
  -4   8  10   31.50    5.20
   4  -8  10   40.40    7.00
  -4  -8 -10   34.80    6.20
 -10   4   8   31.70    7.80
  10   4  -8   25.30    5.60
  -8  10   4   29.60    4.90
 -10  -4  -8   22.90    6.60
  10  -4   8   38.50    6.90
   8  10  -4   32.30    5.20
  -8 -10  -4   37.80    5.80
   4  -8  10   30.50    4.70
  -8 -10  -4   28.20    5.60
   8 -10   4   28.40    5.40
  -4   9 -10   32.50    6.00
   4   9  10   39.10    6.70
  -9 -10   4   29.90    7.00
   4  -9 -10   30.80    5.70
  -4  -9  10   33.40    6.30
  -4  -9  10   32.70    6.40
 -10   4  -9   38.90    7.50
  -9  10  -4   38.80    6.20
   9 -10  -4   28.30    6.20
 -10  -4   9   29.30    7.50
  10  -4  -9   19.00    5.10
   9  10   4   51.39    6.80
  10   4   9   22.10    5.70
 -10   4   9   45.70    8.50
  -9 -10  -4   42.00    6.70
  -4   9  10   36.30    5.60
   4  -9  10   41.90    7.70
  -9  10   4   45.30    5.90
   9 -10   4   38.20    5.90
  -4  -9 -10   29.80    6.20
 -10  -4  -9   32.90    7.20
  -4   9  10   42.20    7.40
   4  -9  10   47.70    6.00
   4   9 -10   41.50    5.90
  10   4  -9   36.60    6.50
  -9 -10  -4   42.80    6.40
  10  -4   9   48.80    7.90
   0  10   5   11.60    3.90
  -5   0  10    9.80    4.50
  -5   0 -10    7.10    4.10
   0 -10   5   10.00    2.30
   0 -10  -5    3.90    3.40
   0 -10  -5    9.30    2.40
 -10  -5   0   14.80    4.90
  10  -5   0    6.70    2.90
   0 -10   5    8.90    3.60
   5   0  10    6.20    3.50
   5   0 -10   13.80    3.30
 -10   5   0   10.40    4.90
   0  10  -5    6.80    3.40
  10   5   0    9.40    2.60
  10   5   0    9.60    3.20
  10  -5   0   10.40    3.20
  -5   0  10    6.60    2.40
  -1 -10   5  614.14   37.50
  -5   1 -10  608.24   38.40
  10  -5  -1  587.84   37.00
  -5  -1  10  576.94   35.60
   5  -1 -10  619.94   36.70
   5   1  10  583.84   37.60
 -10   5  -1  646.54   38.30
  10   5   1  581.54   36.00
  -1 -10   5  616.64   35.60
   1  10   5  581.84   37.00
 -10  -5   1  560.94   39.20
  10   5   1  597.54   36.60
  -5  -1  10  604.04   39.10
   1 -10  -5  610.54   37.20
  -1  10  -5  566.44   37.00
 -10   5   1  489.65   38.70
   1  10  -5  601.44   37.10
   1 -10   5  569.14   35.60
  -5  -1 -10  672.83   38.80
  -1  10   5  558.44   35.80
  10   5  -1  581.04   35.50
  -1 -10  -5  595.14   35.70
  -5   1  10  577.04   35.50
   5  -1  10  570.34   37.60
  -5   1  10  568.74   38.70
  10   5  -1  616.74   37.00
 -10  -5  -1  590.24   38.10
  10  -5   1  593.94   36.80
   5   1 -10  605.94   36.60
  -1  10   5  582.64   37.00
  -1 -10  -5  591.44   36.90
  10  -5   1  628.44   36.80
   1 -10   5  580.44   37.10
  -5  -2  10   14.40    2.80
  -2 -10   5    9.90    3.80
  -5   2 -10   11.70    4.40
   2  10   5   11.80    3.70
   2 -10  -5    8.00    3.30
 -10   5  -2   12.40    4.70
   5   2  10   11.10    4.10
   5  -2 -10    9.80    3.00
 -10  -5   2    6.10    5.30
  10   5   2    9.20    3.10
  10   5   2    7.80    3.20
  -5  -2  10   14.80    5.50
  -2 -10   5   10.50    2.90
  -2  10  -5    6.90    3.50
  10  -5  -2   15.30    3.80
   2  10  -5    7.50    3.30
  -2  10   5    4.10    3.40
 -10  -5  -2   12.50    4.60
 -10   5   2    2.00    5.60
  -2  10   5   11.40    3.00
  10  -5   2   15.80    3.90
  10  -5   2    8.30    2.90
 -10   5   2    9.20    2.50
  -5  -2 -10   12.00    4.60
   5  -2  10    8.30    3.90
  -2 -10  -5   12.50    2.70
  -5   2  10   10.00    2.50
   5   2 -10   10.90    3.40
  -2 -10  -5   11.60    3.50
   2 -10   5   12.30    3.50
  10   5  -2   10.60    3.60
  -5   2  10   15.70    5.40
  10   5  -2   15.70    2.60
   5  -3 -10  168.78   12.90
  -3 -10   5  178.28   14.00
 -10   5  -3  182.78   14.50
  10   5   3  168.78   12.90
   5   3  10  186.48   14.10
  10   5   3  194.88   12.90
   3  10   5  175.18   13.50
  -5  -3  10  183.98   12.30
  10  -5  -3  178.18   13.60
  -5  -3  10  155.78   14.70
   3 -10  -5  163.68   13.40
  -3 -10   5  208.48   13.20
  -3  10  -5  199.58   14.00
  -5   3 -10  175.38   14.40
 -10  -5   3  132.39   16.60
  10   5  -3  183.08   13.70
   5   3 -10  200.58   13.40
  -5   3  10  181.78   15.70
   3  10  -5  181.68   13.40
  -3  10   5  180.38   13.20
  -3  10   5  174.88   12.60
  -3 -10  -5  177.18   12.60
  10  -5   3  184.88   13.60
  10  -5   3  183.78   13.00
  -5  -3 -10  158.98   14.40
   5  -3  10  167.48   14.10
 -10   5   3  183.98   11.80
  -5   3  10  176.78   12.10
 -10   5   3  118.89   16.10
  -3 -10  -5  183.58   13.30
 -10  -5  -3  188.98   14.80
   3 -10   5  184.68   13.50
  -4 -10   5   15.30    4.40
 -10   5  -4   16.40    5.00
   4  10   5   19.20    4.50
  10   5   4   10.20    2.90
  -5   4 -10    7.40    3.80
 -10  -5   4    6.30    5.40
   5   4  10    4.60    3.40
  -5  -4  10   13.60    4.90
   4 -10  -5   15.10    3.80
  10  -5  -4   13.10    3.90
  -4  10  -5   11.50    4.00
   5  -4 -10   14.80    3.50
  -5  -4  10    9.50    2.70
  10   5   4   10.70    3.40
  -4 -10   5   13.90    4.10
   5  -4  10    4.90    3.70
  -4  10   5   11.90    3.50
  -5   4  10   11.40    4.90
   5   4 -10   12.60    3.50
   4  10  -5   12.50    3.70
   4 -10   5   14.20    4.00
 -10  -5  -4    6.40    4.10
  10  -5   4   15.10    4.40
  10  -5   4    8.60    2.80
  -4  10   5   11.30    3.40
  -5  -4 -10   14.20    5.00
  10   5  -4    9.90    3.70
  -4 -10  -5   12.60    4.00
  -4 -10  -5   13.50    3.40
  -5   4  10   11.80    2.80
 -10   5   4   15.50    6.70
  -5  -5  10   26.50    4.20
 -10   5  -5   29.80    6.00
  -5 -10   5   28.80    5.90
  -5  -5  10   34.50    6.50
 -10  -5   5   25.40    7.80
   5  -5 -10   32.20    4.90
   5  10   5   27.10    5.20
  10   5   5   22.80    4.70
  10  -5  -5   27.90    5.20
   5   5  10   28.60    5.50
  -5  10  -5   27.80    5.40
   5 -10  -5   22.60    4.90
  -5 -10   5   29.30    5.80
  -5   5 -10   24.10    5.30
   5  -5  10   27.20    5.50
 -10   5   5   16.70    6.40
   5   5 -10   31.70    5.20
 -10  -5  -5   32.90    6.20
 -10  -5  -5   18.90    3.90
  10   5  -5   24.70    5.10
  -5 -10  -5   26.00    4.60
   5 -10   5   26.00    4.70
  -5  -5 -10   24.30    6.00
  -5   5  10   30.10    4.30
  10  -5   5   26.10    4.00
  -5  10   5   21.40    4.40
  -5 -10  -5   20.90    4.60
  10  -5   5   28.80    5.30
  -5  10   5   26.10    4.80
   5  10  -5   19.30    4.40
  -5   5  10   32.70    6.70
  -6 -10   5   -1.50    3.10
  -6  10  -5    1.10    3.30
  -5   6 -10    8.00    4.20
 -10   5  -6   -2.00    3.50
  10   5   6    7.60    3.60
  -6 -10   5    0.90    4.00
   5   6  10    2.30    3.30
  -5  -6  10    4.10    2.80
 -10  -5   6    0.10    5.40
  -5  -6  10   10.50    4.50
   5  -6 -10    9.10    3.20
  10  -5  -6    3.70    3.30
   6  10   5    1.50    2.90
   6 -10  -5    8.50    3.50
  10  -5   6    4.30    2.40
  -6 -10  -5    4.50    3.40
   5   6 -10    4.70    3.20
   5  -6  10    9.10    4.30
  -6 -10  -5    4.30    3.10
  -5   6  10    1.60    2.50
  -5   6  10   10.80    5.20
  -6  10   5    4.60    2.90
 -10   5   6    2.60    5.20
  -5  -6 -10   -1.80    3.80
 -10  -5  -6    3.00    4.10
  10   5  -6    9.50    3.70
  10  -5   6   -2.80    3.10
  -6  10   5   -0.60    3.80
   6  10  -5    6.90    3.40
   6 -10   5    2.50    3.20
  10   5   7  254.27   17.50
 -10   5  -7  257.67   18.20
 -10  -5   7  236.18   19.50
  -7  10  -5  228.38   17.10
  -7 -10   5  251.27   18.10
  -5  -7  10  215.28   16.10
   7 -10  -5  251.57   17.70
   5  -7 -10  230.78   16.70
  10  -5  -7  260.17   17.60
  -5   7 -10  231.48   17.50
   5   7  10  235.88   17.60
  -5  -7  10  211.48   18.00
  -7 -10   5  161.88   17.50
   7  10   5  212.28   16.80
   7 -10   5  218.78   16.40
  -5   7  10  226.28   18.20
   5   7 -10  232.28   17.20
   7  10  -5  225.78   16.10
 -10   5   7  251.87   19.40
  -7 -10  -5  233.48   17.00
  -5  -7 -10  239.48   18.10
  -7  10   5  231.18   16.30
  10   5  -7  227.68   17.20
  -5   7  10  213.88   15.80
 -10  -5  -7  262.07   19.00
  -7 -10  -5  240.88   16.70
   5  -7  10  257.97   18.30
  10  -5   7  205.58   17.20
 -10   5  -8   19.70    6.00
   5   8  10   28.40    5.80
   8 -10  -5   32.00    6.00
   8  10   5   28.10    5.90
 -10  -5   8   41.50    8.70
   5  -8 -10   24.90    5.20
  10  -5  -8   33.40    6.10
  -5   8 -10   34.60    6.10
  -8 -10   5   24.60    6.90
  -5  -8  10   29.40    6.50
  10   5   8   30.10    6.20
  -8  10  -5   26.00    5.80
  -8  10   5   35.70    5.30
   5   8 -10   28.10    5.70
  -5  -8 -10   19.60    5.60
   8  10  -5   29.70    5.00
   5  -8  10   32.80    6.60
  -5   8  10   29.30    4.90
 -10  -5  -8   43.60    7.90
   8 -10   5   35.50    5.60
  -8 -10  -5   28.50    5.10
  -8 -10  -5   29.60    5.90
 -10   5   8   44.10    8.60
  10  -5   8   28.90    6.50
  10   5  -8   23.80    5.40
  -5   8  10   31.60    6.50
   9  10   5   54.59    7.50
 -10   5  -9   40.50    7.80
  -5   9 -10   48.90    7.20
  -5  -9  10   47.80    7.70
  10  -5  -9   67.39    8.50
   5   9  10   44.10    7.30
  -9 -10   5   34.90    8.30
  10   5   9   48.90    7.60
   5  -9 -10   39.70    6.70
   9 -10  -5   44.10    7.30
  -9  10  -5   51.19    7.40
  -5  -9  10   62.89    8.50
 -10  -5   9   49.70    9.10
  -5   9  10   53.59    8.40
   5   9 -10   48.60    6.50
 -10   5   9   51.89    9.20
  -5  -9 -10   53.49    8.30
  -9 -10  -5   65.29    8.30
  -5   9  10   47.70    6.40
  -9 -10  -5   58.49    7.30
  10   5  -9   47.60    7.40
 -10  -5  -9   41.70    8.00
  10  -5   9   57.29    8.50
   9 -10   5   41.10    6.40
  -9  10   5   55.59    6.70
   5  -9  10   76.69    9.90
   9  10  -5   61.39    8.30
  -6   0  10    2.50    4.00
 -10  -6   0    1.10    3.60
   0 -10  -6   -0.50    2.00
  -6   0 -10   -0.10    3.60
   6   0  10    0.40    3.00
   0 -10   6   -0.40    2.00
   0  10   6    0.60    2.60
  10   6   0    1.50    2.10
   0  10  -6   -3.70    2.40
 -10   6   0    3.60    4.00
  10  -6   0    0.00    2.40
   0 -10   6    1.50    2.80
   0 -10  -6   -1.50    2.20
  -6   0  10    3.70    1.70
  10   6   0    3.30    2.60
 -10   6   0    3.90    2.50
   6   0 -10   -1.10    2.10
  -1 -10   6  503.85   31.80
  -6  -1  10  462.65   33.20
 -10   6  -1  508.45   32.30
 -10  -6   1  468.05   33.40
   6  -1 -10  507.25   31.30
  10  -6  -1  477.65   31.50
 -10   6  -1  484.85   30.60
  -6   1 -10  444.86   32.50
  10   6   1  486.55   31.20
   1 -10  -6  508.45   31.60
  10   6   1  507.55   30.70
   1  10   6  504.05   31.60
  -1 -10   6  516.45   30.50
   6   1  10  485.05   32.20
  -6  -1  10  525.55   29.80
  -1  10  -6  470.05   31.50
   6  -1  10  463.85   32.10
   1  10  -6  530.45   31.70
  -6   1  10  546.25   29.70
   6   1 -10  532.75   31.40
   1 -10   6  556.54   30.70
  -1 -10  -6  507.55   30.60
   1 -10   6  494.05   31.60
 -10  -6  -1  482.55   32.40
  10  -6   1  491.85   31.30
 -10   6   1  458.25   33.30
  -1  10   6  491.25   30.80
  -1 -10  -6  481.25   31.20
 -10   6   1  450.05   30.20
  -1  10   6  492.45   31.50
  10   6  -1  477.65   31.40
  -6   1  10  477.05   33.40
  10   6  -1  447.96   30.00
  -6  -1 -10  453.25   32.60
  -2 -10   6   26.90    5.40
   2  10   6   24.00    5.20
  -2  10  -6   30.50    5.90
   6  -2 -10   30.00    4.90
  10   6   2   31.70    5.00
   6   2  10   28.70    5.60
 -10  -6   2   36.40    7.90
  -2 -10   6   38.20    4.90
  10   6   2   35.80    5.00
  -6   2 -10   38.60    6.90
  10  -6  -2   49.40    6.40
  -6  -2  10   34.90    3.90
  -6  -2  10   50.09    7.90
 -10   6  -2   35.50    6.20
   2 -10  -6   42.00    5.90
  -2  10   6   38.20    5.20
 -10  -6  -2   35.30    6.30
  -2 -10  -6   34.10    5.40
 -10   6   2   35.30    4.40
   2  10  -6   38.50    5.80
   6  -2  10   30.40    6.00
  -6  -2 -10   26.70    6.10
   2 -10   6   32.80    5.30
  10   6  -2   37.20    4.30
  10  -6   2   36.80    5.30
  -2  10   6   35.70    5.40
  -2 -10  -6   39.00    4.90
  -6   2  10   44.70    4.20
  10  -6   2   33.00    5.40
   6   2 -10   35.00    5.40
  10   6  -2   35.50    5.50
 -10   6   2   27.20    6.80
  -6   2  10   49.10    8.30
  10   6   3   89.19    7.80
  -3  10  -6   79.29    8.90
  10  -6  -3   81.09    8.80
 -10   6  -3   83.59    9.30
  10   6   3   82.99    8.40
 -10  -6   3   49.80   10.00
   6   3  10   93.99    9.90
  -3 -10   6   64.59    8.50
   6  -3 -10  100.89    8.20
  -6  -3  10   98.29   11.30
  -6   3 -10   90.49   10.10
   3 -10  -6   94.09    9.40
  -3 -10   6   93.59    8.00
   3  10   6   93.79    9.50
  -6  -3  10   83.09    7.00
   3  10  -6   85.29    8.50
  -6  -3 -10   64.29    9.30
   6   3 -10   87.29    9.00
   3 -10   6  103.29    8.50
  10   6  -3  100.39    9.50
  -3 -10  -6   87.79    7.70
 -10   6   3   66.29   11.10
  -3  10   6   82.69    8.00
 -10   6   3   85.19    6.90
  10  -6   3   82.69    8.20
  -6   3  10   73.39   10.20
   6  -3  10   91.89   10.00
  -3  10   6   86.79    8.80
  -3 -10  -6   80.69    8.40
 -10  -6  -3   85.59   10.00
  -6   3  10   76.69    6.60
  10  -6   3   89.59    9.30
  -4 -10   6  118.79   10.10
  10   6   4  114.19    9.60
  -6  -4  10  111.29    9.00
  -4  10  -6  127.59   11.70
   4  10   6  128.09   10.70
  10  -6  -4  122.69   10.40
  -4 -10   6  115.69   11.60
 -10  -6   4   88.89   12.90
   4 -10  -6  100.89   10.60
  -6   4 -10  107.19   11.70
   6  -4 -10  115.29    9.80
  -6  -4  10   93.09   11.70
 -10   6  -4  121.39   11.00
   6   4  10   99.79   11.00
 -10  -6  -4  108.09    9.40
  -6   4  10  118.09    8.50
   6  -4  10  114.79   11.70
   6   4 -10  114.39    9.90
  -6  -4 -10  112.99   12.20
  -6   4  10  110.49   12.70
  -4 -10  -6  113.39    9.70
  -4 -10  -6  119.29    9.60
   4 -10   6  123.39   10.10
   4  10  -6  121.29   10.00
  10  -6   4  111.59   11.00
 -10   6   4   81.19   12.60
  10   6  -4  123.99   10.40
  10  -6   4  110.89    9.20
  -4  10   6  106.39    9.40
 -10  -6  -4  108.19   10.90
  -4  10   6  111.79    9.70
 -10   6  -5   19.70    5.50
  10  -6  -5   22.10    4.90
  -5 -10   6   21.10    5.40
  10   6   5   35.40    5.70
 -10  -6   5   17.00    7.40
  -6  -5  10   18.70    6.00
  -5 -10   6   21.30    5.30
   5 -10  -6   25.50    5.20
   5  10   6   20.40    4.80
   6   5  10   29.60    5.70
  -6   5 -10   19.40    5.30
  -5  10  -6   30.10    5.70
   6  -5 -10   23.80    4.70
  -5 -10  -6   27.10    4.80
  10  -6   5   28.40    5.80
  -5  10   6   23.40    4.50
   6  -5  10   24.10    5.60
   5 -10   6   25.30    4.80
  -5  10   6   20.10    4.60
   6   5 -10   35.00    5.30
 -10   6   5   16.00    6.50
  -6   5  10   26.10    3.80
   5  10  -6   29.20    5.00
  -5 -10  -6   33.80    5.20
  10  -6   5   15.70    3.60
 -10  -6  -5   19.80    5.80
  -6  -5 -10   32.60    6.60
  10   6  -5   13.60    4.40
 -10  -6  -5   23.80    4.30
   6  -6 -10   -1.60    2.20
  -6 -10   6   -1.50    3.90
   6 -10  -6   -0.80    2.80
 -10  -6   6   -0.90    4.80
  10  -6  -6    7.70    3.80
   6   6  10   -2.10    2.90
  -6  10  -6   -0.70    3.20
  -6   6 -10    2.70    3.90
   6  10   6    2.50    3.50
 -10   6  -6    1.70    3.60
  -6 -10   6    2.30    3.60
  10   6   6    1.40    2.80
  -6  -6  10    2.80    4.00
  -6  10   6    1.00    3.00
  -6   6  10    1.70    2.40
  -6  10   6   -2.60    3.40
   6  10  -6   -0.30    2.70
  10  -6   6   -0.40    3.30
  -6 -10  -6    0.80    3.20
 -10  -6  -6    4.00    3.90
   6 -10   6   -0.20    2.60
   6   6 -10    2.60    3.10
  -6   6  10    0.80    4.20
 -10   6   6   -1.50    4.90
  10   6  -6    1.70    3.20
  10  -6   6   -1.60    2.00
  -6 -10  -6    2.00    2.90
  -6  -6 -10    1.50    3.60
   6  -6  10    2.10    3.70
  -7  10  -6  133.59   11.60
  -6  -7  10  134.09   12.80
 -10  -6   7  140.39   15.30
   6   7  10  132.69   13.20
   7 -10  -6  129.39   12.70
   6  -7 -10  136.99   11.30
 -10   6  -7  119.39   11.70
  -7 -10   6  122.09   13.10
  -7 -10   6  115.19   13.70
  10   6   7  133.09   11.70
  -6   7 -10  141.39   12.20
  10  -6  -7  128.69   11.60
   7  10   6  139.09   11.70
  10   6  -7  109.99   11.90
   6  -7  10  125.79   13.20
 -10  -6  -7  126.99   13.50
   6   7 -10  139.99   11.60
  10  -6   7  123.39   12.70
  -6  -7 -10  142.09   12.80
  -6   7  10  125.39   10.10
 -10   6   7  112.49   13.90
  -7 -10  -6  127.79   11.40
   7  10  -6  132.99   10.70
   7 -10   6  144.09   11.00
  -6   7  10  120.99   13.40
  -7 -10  -6  127.19   10.70
  -7  10   6  134.89   10.70
   8  10   6  116.69   11.70
  -6   8 -10  122.39   11.30
  -8 -10   6  107.29   13.40
   6   8  10  116.99   12.10
  10   6   8  106.19   11.80
 -10  -6   8  109.99   13.70
  -8  10  -6   90.09   10.90
   6  -8 -10  130.49   12.10
   8 -10  -6  106.39   11.60
  10  -6  -8  115.49   11.80
 -10   6  -8  134.69   12.20
  -6  -8  10  122.39   13.00
  10   6  -8  116.49   12.00
  -6   8  10  109.99   12.50
  10  -6   8  110.69   12.20
   8 -10   6  111.09   10.10
  -8 -10  -6  111.99   11.40
  -6  -8 -10  113.69   12.50
   6  -8  10  102.09   12.10
   6   8 -10  117.19   11.90
  -6   8  10  118.39    9.50
  -8  10   6  121.59   10.10
 -10  -6  -8  119.59   12.90
  -8 -10  -6  114.89   11.00
 -10   6   8  125.59   13.80
  10  -6  -9   18.90    5.30
 -10  -6   9   23.20    7.40
  -9 -10   6    8.10    6.00
   6  -9 -10    7.10    4.30
  10   6   9   11.60    4.70
   6   9  10    7.50    4.20
  -6  -9  10    7.70    4.60
  -6   9 -10    5.70    4.20
 -10   6  -9    9.90    4.80
   9  10   6   13.30    4.90
  -9  10  -6    6.60    3.90
   9 -10  -6    4.90    3.90
   9 -10   6   11.20    3.60
  -9 -10  -6   10.60    4.50
  -6   9  10   11.70    5.10
  10  -6   9   10.00    5.10
  -6  -9 -10   14.40    4.80
  -6   9  10   17.50    4.00
   9  10  -6    8.80    4.30
  10   6  -9   14.10    4.60
 -10  -6  -9   12.50    5.20
 -10   6   9   15.90    6.70
   6  -9  10   11.70    5.30
  10  -7   0  600.14   36.90
   0 -10   7  573.44   36.90
  -7   0 -10  557.54   38.20
   0  10   7  519.85   36.40
   7   0  10  563.74   37.60
   0 -10   7  585.34   36.00
   0 -10  -7  582.24   36.60
   7   0 -10  575.74   36.70
  10   7   0  609.84   35.90
 -10   7   0  589.04   35.90
  -7   0  10  557.64   38.80
   0  10  -7  568.54   36.80
   0 -10  -7  594.54   36.10
 -10  -7   0  687.93   38.60
  10   7   0  591.14   36.80
 -10   7   0  580.84   37.60
  10  -7  -1   26.00    4.90
   7  -1 -10   19.50    4.30
  -1  10  -7   14.30    4.40
   7   1  10   12.30    4.50
   1 -10  -7   25.60    4.60
 -10   7  -1   19.90    3.90
 -10   7  -1   16.70    5.00
   1  10   7   13.80    4.20
  10   7   1   21.40    4.40
 -10  -7   1   26.50    6.20
  -1 -10   7   19.10    4.70
  -7   1 -10   18.30    5.60
  -7  -1  10   31.80    6.70
  10   7   1   21.90    4.10
  -1 -10   7   25.80    4.30
  10   7  -1   21.90    3.80
  10   7  -1   19.10    4.40
   1  10  -7   16.40    4.30
   1 -10   7   18.00    4.20
 -10   7   1   30.60    6.60
  -7  -1 -10   25.20    5.90
   7   1 -10   23.90    4.60
  -1  10   7   21.70    4.60
   7  -1  10   18.30    5.00
  -1  10   7   20.60    4.40
  10  -7   1   16.70    4.30
  -1 -10  -7   15.80    4.00
  -1 -10  -7   15.80    3.70
   1 -10   7   24.90    4.70
 -10   7   1   22.20    3.90
 -10  -7  -1   23.80    5.80
  -7   1  10   27.20    6.60
 -10  -7   2  120.19   13.80
  10   7   2  125.69   10.10
   7  -2 -10  126.29   10.10
 -10   7  -2  115.69   10.90
  -7   2 -10  127.89   11.80
  10   7   2  126.19    9.90
  -2  10  -7  105.49   11.20
   2  10   7  123.79   10.80
  -2 -10   7  114.89    9.80
   7   2  10  107.59   11.60
  -2 -10   7  125.39   10.60
  -7  -2  10  139.09   14.10
 -10   7  -2  109.49    9.70
   2 -10  -7  120.89   10.20
  10  -7  -2  114.69   10.30
  -7  -2 -10  127.69   12.00
 -10  -7  -2  116.29   11.10
 -10   7   2  124.39    9.10
  -2  10   7  117.09   10.10
   2  10  -7  126.29   10.50
  -2  10   7  112.59    9.90
   7   2 -10  115.89   10.10
   7  -2  10   97.39   11.50
  10   7  -2  137.69   10.70
 -10   7   2   92.29   12.70
  -7   2  10  141.79   14.40
  -2 -10  -7   99.49    9.40
   2 -10   7  114.79   10.00
  10   7  -2  124.49    9.00
  -2 -10  -7  121.79   10.00
  10  -7   2   99.39   10.30
 -10  -7   3   78.29   11.70
   7  -3 -10   76.59    8.50
  -3  10  -7   91.19    9.60
  -3 -10   7   94.69    8.50
   3 -10  -7   89.99    9.40
   7   3  10   97.39   10.40
   3  10   7   89.39    9.40
  10   7   3   77.39    8.30
 -10   7  -3   90.39    9.50
  10  -7  -3   72.39    8.90
  -7  -3  10   67.49   10.10
  -3 -10   7   95.59    9.90
  -7   3 -10   99.99   11.00
  -3  10   7   98.69    8.80
   3 -10   7   92.19    9.10
  10  -7   3   99.39    9.10
  -7   3  10   91.39   11.30
   7   3 -10   92.39    9.20
   7  -3  10   94.59   10.50
 -10  -7  -3   95.89   10.30
  10   7  -3   90.49    9.60
  -3 -10  -7   83.39    8.50
  -7  -3 -10   96.69   10.90
  -3  10   7   70.49    8.20
 -10   7   3   49.80   10.20
   3  10  -7   81.09    8.80
 -10  -7  -3   95.29    9.10
 -10   7   3   75.89    7.20
  -3 -10  -7   86.19    8.20
   7   4  10   71.39    8.60
  -4  10  -7   53.39    7.70
  -4 -10   7   76.39    9.00
   7  -4 -10   61.09    7.50
  -7   4 -10   74.39    9.10
 -10  -7   4   34.50    9.20
  -4 -10   7   64.99    7.70
 -10   7  -4   64.39    8.10
  10   7   4   71.19    7.70
  10  -7  -4   64.89    8.40
  -7  -4  10   77.49   10.30
   4  10   7   66.19    8.20
   4 -10  -7   62.89    7.80
 -10   7   4   44.30    9.40
  -4 -10  -7   60.69    7.10
   7   4 -10   57.29    7.40
  -7   4  10   67.99    9.90
   4 -10   7   69.79    7.70
   7  -4  10   67.69    8.80
  10  -7   4   73.19    7.30
 -10  -7  -4   59.79    8.40
  10  -7   4   56.89    8.00
   4  10  -7   72.39    7.70
  -4 -10  -7   60.29    7.40
  10   7  -4   62.69    8.00
  -4  10   7   65.29    7.40
  -7  -4 -10   59.79    9.10
  -4  10   7   60.99    7.50
 -10  -7  -4   61.99    7.20
   7  -5 -10   56.99    7.30
  10  -7  -5   61.99    8.10
  10   7   5   61.29    7.60
   5  10   7   69.19    8.40
  -7   5 -10   50.19    8.10
  -5 -10   7   69.19    8.10
  -5 -10   7   74.59    8.90
  -7  -5  10   57.09    8.90
 -10  -7   5   31.20    8.80
   5 -10  -7   57.59    7.70
  -5  10  -7   51.79    7.40
 -10   7  -5   62.49    8.10
   7   5  10   54.59    7.80
 -10  -7  -5   52.89    8.00
 -10   7   5   40.20    9.30
  -7   5  10   52.59    8.80
 -10  -7  -5   62.49    6.80
  -5 -10  -7   56.49    7.40
   5 -10   7   59.49    7.00
  10   7  -5   63.19    8.00
   5  10  -7   66.29    7.30
   7  -5  10   56.79    8.30
  -5 -10  -7   63.19    6.90
  10  -7   5   33.20    6.70
  -7  -5 -10   68.79    9.50
  -5  10   7   56.49    7.20
  10  -7   5   60.99    6.70
  -5  10   7   60.09    7.10
   7   5 -10   59.09    7.50
  10   7   6   -2.50    2.90
 -10   7  -6   -7.00    3.00
  -7  -6  10    7.00    4.40
   6 -10  -7   -1.40    2.80
  -6  10  -7   -0.50    3.40
  -7   6 -10    2.50    4.10
  -6 -10   7   -3.00    3.70
  10  -7  -6    1.70    3.10
   7   6  10    3.80    3.70
  -6 -10   7   -1.80    3.40
 -10  -7   6   -4.70    5.10
   7  -6 -10   -1.50    2.50
   6  10   7   -1.50    3.20
   6  10  -7    2.10    3.10
  10  -7   6    1.90    3.50
  10  -7   6   -2.10    1.90
 -10  -7  -6   -2.20    4.00
   7   6 -10   -1.70    3.00
  -7  -6 -10   -1.30    3.70
  -6  10   7   -2.60    2.40
  10   7  -6    2.30    3.10
  -6  10   7   -4.20    3.70
  -6 -10  -7    0.70    3.30
   6 -10   7   -1.50    2.60
   7  -6  10    0.40    3.80
  -6 -10  -7    1.40    2.80
  -7   6  10    1.90    3.90
 -10   7   6   -5.50    4.10
 -10  -7   7   44.30    9.60
  -7  -7  10   49.70    8.60
  -7   7 -10   40.10    7.40
   7  10   7   43.80    7.10
   7 -10  -7   56.99    8.00
  -7 -10   7   50.39    8.80
  -7  10  -7   38.40    6.90
  -7 -10   7   60.39    8.50
 -10   7  -7   47.70    7.70
   7  -7 -10   58.79    7.70
  10   7   7   56.09    7.80
  10  -7  -7   59.49    8.00
   7   7  10   58.29    8.10
   7  10  -7   49.20    6.30
  10   7  -7   35.10    6.80
   7 -10   7   43.60    6.40
  10  -7   7   37.40    7.10
  -7 -10  -7   59.49    7.90
  -7  -7 -10   56.09    8.40
   7  -7  10   53.29    8.20
  -7   7  10   44.20    8.00
 -10  -7  -7   56.09    8.60
 -10   7   7   34.80    8.30
   7   7 -10   51.79    7.30
  -7  10   7   42.10    6.00
   8 -10  -7    2.70    3.50
  -8 -10   7   -4.90    4.60
   7  -8 -10    1.30    3.20
  -7   8 -10    2.50    3.80
   7   8  10    3.50    3.80
  -7  -8  10    1.90    4.40
  -8  10  -7   -0.50    3.30
  10  -7  -8    4.00    3.60
   8  10   7    2.90    3.70
 -10  -7   8   -5.60    4.90
  10   7   8    0.20    3.30
 -10   7  -8   -2.40    3.60
  -7  -8 -10    0.50    3.70
  -8 -10  -7   -1.00    3.60
   8 -10   7    2.90    3.10
  -8  10   7    3.10    3.30
   7  -8  10    8.00    4.90
  10   7  -8    3.40    3.80
 -10   7   8   -5.30    5.10
  -7   8  10   -1.70    4.40
 -10  -7  -8   -3.80    4.10
   7   8 -10   -1.30    3.70
  10  -7   8    0.10    3.70
 -10  -7   9   62.09   10.90
   9  10   7   66.59    8.70
  -7  -9  10   77.29   10.40
  10  -7  -9   66.49    9.00
   9 -10  -7   60.29    8.80
 -10   7  -9   61.89    9.30
  10   7   9   68.19    9.10
  -9 -10   7   54.59   10.70
[truncated: 367,847 more chars]
