# Supplementary material for: Crystal structure of MgK0.5[B6O10](OH)0.5·0.5H2O, poly[dimagnesium potassium bis(hexa­borate) hy­droxide monohydrate]
Source: Acta Crystallogr E Crystallogr Commun. 2022 Sep 8;78(Pt 10):1003–5. doi: 10.1107/S2056989022008982 (PMC9535820; doi:10.1107/S2056989022008982)
Supplement: Supplementary file 2 [file e-78-01003-Isup2.hkl]

#
# h,k,l, Fc-squared, Fo-squared, sigma(Fo-squared), status flag
#
data_I
_shelx_title ' 2_a.res in Pa-3'
_shelx_refln_list_code          4
_shelx_F_calc_maximum      241.19
_exptl_crystal_F_000      1128.00
_reflns_d_resolution_high  0.7007

loop_
 _space_group_symop_operation_xyz
 'x, y, z'
 '-x+1/2, -y, z+1/2'
 '-x, y+1/2, -z+1/2'
 'x+1/2, -y+1/2, -z'
 'z, x, y'
 'z+1/2, -x+1/2, -y'
 '-z+1/2, -x, y+1/2'
 '-z, x+1/2, -y+1/2'
 'y, z, x'
 '-y, z+1/2, -x+1/2'
 'y+1/2, -z+1/2, -x'
 '-y+1/2, -z, x+1/2'
 '-x, -y, -z'
 'x-1/2, y, -z-1/2'
 'x, -y-1/2, z-1/2'
 '-x-1/2, y-1/2, z'
 '-z, -x, -y'
 '-z-1/2, x-1/2, y'
 'z-1/2, x, -y-1/2'
 'z, -x-1/2, y-1/2'
 '-y, -z, -x'
 'y, -z-1/2, x-1/2'
 '-y-1/2, z-1/2, x'
 'y-1/2, z, -x-1/2'

_cell_length_a    12.2966
_cell_length_b    12.2966
_cell_length_c    12.2966
_cell_angle_alpha  90.000
_cell_angle_beta   90.000
_cell_angle_gamma  90.000

_shelx_F_squared_multiplier     1.000

loop_
 _refln_index_h
 _refln_index_k
 _refln_index_l
 _refln_F_squared_calc
 _refln_F_squared_meas
 _refln_F_squared_sigma
 _refln_observed_status
   0   0   2      32752.03      21587.37       394.19 o
   1   0   2       2967.96       3305.26        35.87 o
   1   1   2         92.70         29.85         0.88 o
   0   2   2       5784.04       8659.39        90.06 o
   1   2   2        176.45        273.92         2.72 o
   2   2   2      58174.27      62737.41       771.56 o
   1   1   3       4048.17       6375.00        44.95 o
   2   1   3       2385.97       3058.92        22.88 o
   0   2   3        437.07        426.59         5.94 o
   1   2   3       1595.75       1481.85        11.14 o
   2   2   3       5144.12       6020.25        43.61 o
   1   3   3      18675.52      17885.03       127.93 o
   2   3   3          0.15          9.32         1.11 o
   3   3   3       9664.50      11697.94       155.76 o
   0   0   4       9693.03      11417.75       199.15 o
   1   0   4          0.06          3.82         1.09 o
   2   0   4       4759.69       4862.75        54.10 o
   3   0   4         62.01         39.09         2.36 o
   1   1   4         72.19         87.47         1.61 o
   2   1   4       3000.74       3006.38        22.93 o
   3   1   4       1494.99       1273.06        11.26 o
   0   2   4       1910.32       1788.20        20.06 o
   1   2   4       1006.70       1183.85         9.66 o
   2   2   4        113.57         70.88         1.68 o
   3   2   4        107.82        100.53         2.09 o
   1   3   4        495.85        469.77         4.71 o
   2   3   4       3953.95       4599.09        38.49 o
   3   3   4        113.17        134.71         2.61 o
   0   4   4       9325.11       9340.54       110.78 o
   1   4   4       3461.91       3366.16        28.78 o
   2   4   4        890.24        761.03         7.82 o
   3   4   4       7671.87       8394.43        73.23 o
   4   4   4       4098.44       4070.95        63.17 o
   1   1   5      12025.17      12340.22       100.88 o
   2   1   5       1840.69       1889.41        16.31 o
   3   1   5        433.45        405.02         5.42 o
   4   1   5          1.37         16.11         1.65 o
   0   2   5       5374.64       7018.08        85.75 o
   1   2   5          2.74          2.48         1.06 o
   2   2   5        184.26        230.25         3.34 o
   3   2   5       1432.40       1549.41        14.35 o
   4   2   5        402.19        342.85         4.82 o
   1   3   5        588.82        753.93         8.01 o
   2   3   5      14080.92      14693.05       129.79 o
   3   3   5        254.34        191.23         3.43 o
   4   3   5       6661.26       6861.25        62.42 o
   0   4   5        959.92        906.70        14.21 o
   1   4   5      13258.64      14431.37       132.36 o
   2   4   5        177.76        151.07         3.21 o
   3   4   5       4212.24       4799.17        44.16 o
   4   4   5         88.57         72.78         2.68 o
   1   5   5       7128.45       7157.14        69.18 o
   2   5   5        418.52        368.48         5.51 o
   3   5   5       3386.34       3755.55        36.05 o
   4   5   5        329.52        337.22         5.75 o
   5   5   5       2697.17       2726.85        51.97 o
   0   0   6      46453.75      46584.35       895.16 o
   1   0   6       5624.94       6540.76        88.04 o
   2   0   6         73.52         53.48         2.39 o
   3   0   6          7.73         10.19         2.57 o
   4   0   6          4.89          8.17         2.70 o
   5   0   6         19.60         15.24         3.00 o
   1   1   6        186.41        196.02         3.69 o
   2   1   6       2647.78       2542.99        22.90 o
   3   1   6        554.33        679.71         7.77 o
   4   1   6       4343.75       4386.10        42.75 o
   5   1   6       2133.71       2411.10        25.14 o
   0   2   6       4452.72       5100.49        62.82 o
   1   2   6      17157.55      19115.54       172.58 o
   2   2   6       7053.52       7105.95        64.42 o
   3   2   6         10.17          9.49         1.33 o
   4   2   6       2495.70       2348.20        22.69 o
   5   2   6        195.00        185.26         4.21 o
   1   3   6         13.63         23.55         1.98 o
   2   3   6        151.24        141.90         2.92 o
   3   3   6       1749.76       1873.40        18.42 o
   4   3   6       1874.40       2109.47        20.87 o
   5   3   6          7.08         13.77         2.14 o
   0   4   6       1235.65       1325.73        19.88 o
   1   4   6         52.81         29.12         2.16 o
   2   4   6         13.70          2.58         1.57 o
   3   4   6       1094.03       1235.31        13.38 o
   4   4   6        646.34        519.27         7.32 o
   5   4   6        625.29        665.22         9.01 o
   1   5   6          0.85          3.59         2.02 o
   2   5   6        228.15        198.01         3.99 o
   3   5   6        892.33       1008.91        11.44 o
   4   5   6       2595.71       2368.34        23.78 o
   5   5   6          1.13         -1.61         2.56 o
   0   6   6       6045.88       5769.12        83.61 o
   1   6   6        767.38        761.57         9.73 o
   2   6   6        246.80        295.61         5.09 o
   3   6   6        427.47        457.90         7.20 o
   4   6   6        278.30        234.50         5.09 o
   5   6   6         72.31         77.12         3.73 o
   6   6   6       4283.49       4003.46        74.74 o
   1   1   7        834.55        772.65         8.97 o
   2   1   7       1168.69       1154.40        11.79 o
   3   1   7        660.62        722.79         8.57 o
   4   1   7        681.10        633.99         8.21 o
   5   1   7        271.61        224.38         5.18 o
   6   1   7       1645.98       1554.24        17.63 o
   0   2   7          0.14         -0.89         1.92 o
   1   2   7       8214.50       8813.42        81.70 o
   2   2   7         85.48         75.90         2.34 o
   3   2   7         82.42         85.09         2.71 o
   4   2   7        640.78        622.76         7.98 o
   5   2   7       2642.90       2527.30        26.27 o
   6   2   7        309.55        284.08         5.49 o
   1   3   7       2375.30       2570.27        25.67 o
   2   3   7        511.29        465.00         6.65 o
   3   3   7      11401.75      11417.14       102.78 o
   4   3   7        323.69        305.26         5.14 o
   5   3   7        313.58        324.35         6.10 o
   6   3   7       1090.47       1157.55        14.05 o
   0   4   7        612.89        519.28        10.44 o
   1   4   7        426.86        568.62         7.75 o
   2   4   7         13.30         17.28         2.05 o
   3   4   7        868.91        877.57        11.03 o
   4   4   7        358.38        333.82         5.87 o
   5   4   7        276.31        267.19         5.58 o
   6   4   7        220.58        230.19         5.37 o
   1   5   7        147.81        110.62         3.76 o
   2   5   7       1995.34       2114.56        22.61 o
   3   5   7        739.01        804.34        10.28 o
   4   5   7         50.16         47.17         2.91 o
   5   5   7       1883.14       1932.74        21.46 o
   6   5   7        103.56        115.32         4.20 o
   0   6   7       1201.08       1259.45        21.50 o
   1   6   7         35.43         35.45         2.72 o
   2   6   7       1195.81       1245.18        14.25 o
   3   6   7         33.67         42.31         2.79 o
   4   6   7         71.85         62.98         3.56 o
   5   6   7        357.35        374.78         7.21 o
   6   6   7        116.59        103.58         4.16 o
   1   7   7       1445.24       1393.46        17.79 o
   2   7   7       3758.04       3647.59        39.60 o
   3   7   7       7732.39       7874.96        80.57 o
   4   7   7         28.06         12.78         2.82 o
   5   7   7        107.05         76.18         3.80 o
   6   7   7         73.31         74.16         3.93 o
   7   7   7       5844.63       5765.08       101.90 o
   0   0   8        796.93        972.62        22.08 o
   1   0   8         37.41         62.67         4.10 o
   2   0   8       1902.90       2160.84        32.08 o
   3   0   8        799.62        768.46        13.61 o
   4   0   8      10154.51      10021.68       135.34 o
   5   0   8        164.70        220.82         7.25 o
   6   0   8         39.53         37.48         4.39 o
   7   0   8       1405.26       1423.23        25.63 o
   1   1   8        246.15        238.38         4.56 o
   2   1   8       1222.60       1297.89        13.70 o
   3   1   8       1130.13       1013.70        11.65 o
   4   1   8         48.30         63.65         3.19 o
   5   1   8       1379.04       1398.70        16.45 o
   6   1   8       1443.57       1431.31        16.94 o
   7   1   8       5730.15       5609.88        59.48 o
   0   2   8       6664.37       6601.20        87.38 o
   1   2   8         31.31         28.67         2.07 o
   2   2   8       4840.42       4738.27        44.98 o
   3   2   8         50.50         61.22         2.75 o
   4   2   8       1212.36       1310.87        14.70 o
   5   2   8         28.67         25.11         3.13 o
   6   2   8       5994.60       5621.95        60.22 o
   7   2   8       2210.58       2125.20        25.51 o
   1   3   8        113.51        140.64         3.63 o
   2   3   8        614.24        610.03         7.70 o
   3   3   8         18.19         31.15         2.16 o
   4   3   8          3.62          2.18         2.24 o
   5   3   8        144.10        135.11         4.31 o
   6   3   8          1.43          0.82         2.71 o
   7   3   8        270.67        255.51         6.00 o
   0   4   8        761.67        790.50        14.60 o
   1   4   8       1590.47       1512.37        16.95 o
   2   4   8       1111.48       1058.91        12.75 o
   3   4   8         58.89         68.13         3.44 o
   4   4   8       1066.21       1069.66        12.55 o
   5   4   8        912.38        877.67        11.79 o
   6   4   8        610.58        493.73         8.57 o
   7   4   8        587.02        566.17         9.59 o
   1   5   8        227.69        228.60         5.28 o
   2   5   8        633.71        708.23        12.87 o
   3   5   8       2455.44       2223.50        24.54 o
   4   5   8        445.31        455.80         8.00 o
   5   5   8         21.42         23.28         2.99 o
   6   5   8        125.06        134.00         4.72 o
   7   5   8        902.42        836.77        11.97 o
   0   6   8         11.40          4.90         3.96 o
   1   6   8         11.08          8.38         2.86 o
   2   6   8       1071.58        991.04        13.23 o
   3   6   8        190.73        174.60         5.63 o
   4   6   8       1921.36       1736.33        19.82 o
   5   6   8        246.56        261.04         6.19 o
   6   6   8        133.61        149.81         5.01 o
   7   6   8        248.04        259.25         7.19 o
   1   7   8        595.54        544.66         9.77 o
   2   7   8       2892.20       2754.95        31.58 o
   3   7   8       1315.24       1222.24        16.21 o
   4   7   8       2312.13       2192.33        25.63 o
   5   7   8         27.83         26.07         3.45 o
   6   7   8         44.81         41.60         3.94 o
   7   7   8        363.87        344.18         8.40 o
   0   8   8          6.35          8.40         4.87 o
   1   8   8       1450.08       1423.87        18.43 o
   2   8   8       1231.17       1142.47        15.95 o
   3   8   8        121.37        111.59         5.01 o
   4   8   8         10.01          6.66         3.56 o
   5   8   8         12.91         16.68         3.81 o
   6   8   8       1852.09       1721.90        22.91 o
   7   8   8         41.37         47.23         5.02 o
   8   8   8        451.24        500.23        23.10 o
   1   1   9        675.94        724.44         9.61 o
   2   1   9       1832.87       1833.58        19.93 o
   3   1   9         98.20         73.86         3.33 o
   4   1   9       2028.35       1963.71        22.04 o
   5   1   9       6336.56       6414.14        68.24 o
   6   1   9       1007.05       1006.41        13.43 o
   7   1   9        886.05        795.67        12.28 o
   8   1   9          1.37          4.02         3.52 o
   0   2   9        531.75        552.58        11.18 o
   1   2   9       2446.91       2355.21        24.27 o
   2   2   9        188.91        208.28         4.09 o
   3   2   9       1803.49       1916.92        20.84 o
   4   2   9       1264.01       1276.77        15.16 o
   5   2   9        490.94        478.44         9.70 o
   6   2   9        484.93        463.16         8.45 o
   7   2   9        729.79        720.64        11.68 o
   8   2   9        204.76        197.89         6.36 o
   1   3   9       4075.94       3862.40        40.94 o
   2   3   9        127.67        140.23         3.84 o
   3   3   9        462.96        448.86         6.78 o
   4   3   9        269.06        294.94         6.26 o
   5   3   9         24.49         23.16         2.94 o
   6   3   9        828.80        795.14        12.33 o
   7   3   9       3025.85       2961.63        34.70 o
   8   3   9         66.20         65.28         4.64 o
   0   4   9          7.24          8.18         3.66 o
   1   4   9         95.40         66.08         3.42 o
   2   4   9          1.30         -2.56         2.56 o
   3   4   9        577.82        531.77         8.66 o
   4   4   9       3653.18       3466.20        36.96 o
   5   4   9         27.24         28.87         3.19 o
   6   4   9        832.99        779.14        11.64 o
   7   4   9        182.35        173.61         6.04 o
   8   4   9        244.47        236.93         7.15 o
   1   5   9        829.74        839.71        11.79 o
   2   5   9          8.44         19.49         3.17 o
   3   5   9       3097.61       3125.02        35.14 o
   4   5   9       1131.13       1030.09        13.75 o
   5   5   9       6162.43       6135.57        64.03 o
   6   5   9         96.69         94.71         4.56 o
   7   5   9       1422.46       1262.26        17.63 o
   8   5   9        657.00        627.72        12.09 o
   0   6   9       3394.49       3234.60        49.81 o
   1   6   9         24.11         21.05         3.16 o
   2   6   9        232.24        225.31         6.65 o
   3   6   9        321.74        343.84         7.85 o
   4   6   9       1087.88       1073.72        14.68 o
   5   6   9       2269.02       2223.31        26.64 o
   6   6   9        250.82        221.43         6.56 o
   7   6   9        118.36        117.48         5.88 o
   8   6   9        561.12        525.05        12.06 o
   1   7   9         30.00         26.79         3.73 o
   2   7   9        231.64        248.94         6.93 o
   3   7   9         11.83          6.06         3.38 o
   4   7   9        514.07        550.45        10.37 o
   5   7   9          1.21         -0.80         3.48 o
   6   7   9         31.93         20.87         4.02 o
   7   7   9        175.84        177.44         7.19 o
   8   7   9         54.31         38.94         5.42 o
   0   8   9        561.22        541.34        14.47 o
   1   8   9        606.33        584.79        10.79 o
   2   8   9         16.35         21.39         4.02 o
   3   8   9         68.78         68.29         4.70 o
   4   8   9        757.26        751.65        13.35 o
   5   8   9        644.29        568.12        11.31 o
   6   8   9        103.72         90.94         5.63 o
   7   8   9         85.13         84.70         6.39 o
   8   8   9          5.30         -5.19         5.19 o
   1   9   9       2482.46       2527.66        30.59 o
   2   9   9        401.75        361.18         8.69 o
   3   9   9        190.08        170.48         6.33 o
   4   9   9         72.92         58.90         5.03 o
   5   9   9       2879.63       2791.09        35.00 o
   6   9   9        111.95        107.77         6.65 o
   7   9   9        695.72        688.78        15.63 o
   8   9   9         30.11         36.76         6.77 o
   9   9   9         69.85         47.79        16.55 o
   0   0  10       3334.31       3623.52        80.37 o
   1   0  10        545.12        527.91        12.16 o
   2   0  10        773.89        760.33        16.91 o
   3   0  10          3.46         -4.18         4.18 o
   4   0  10       8246.68       7758.17       116.38 o
   5   0  10         48.46         63.74         5.39 o
   6   0  10          2.17          5.41         4.15 o
   7   0  10       4111.55       4085.19        64.49 o
   8   0  10        257.44        243.57        10.05 o
   9   0  10        375.31        346.21        12.75 o
   1   1  10        390.01        401.26         7.36 o
   2   1  10        170.12        180.13         5.10 o
   3   1  10       3501.96       3232.64        36.31 o
   4   1  10       1225.47       1180.59        15.45 o
   5   1  10       4275.10       4140.69        45.02 o
   6   1  10       3554.78       3443.96        37.68 o
   7   1  10        147.30        147.93         5.66 o
   8   1  10        282.32        297.66         8.12 o
   9   1  10        677.36        663.78        12.78 o
   0   2  10         11.72          8.47         3.96 o
   1   2  10        488.46        493.00         8.90 o
   2   2  10         25.94         22.97         2.80 o
   3   2  10         65.49         78.23         3.73 o
   4   2  10          1.10          1.26         2.92 o
   5   2  10         72.78         76.76         4.17 o
   6   2  10        264.90        252.96         6.59 o
   7   2  10        826.51        831.00        13.31 o
   8   2  10        329.20        271.62         7.74 o
   9   2  10          8.19          9.50         4.08 o
   1   3  10        350.68        355.10         7.58 o
   2   3  10        899.35        966.14        13.34 o
   3   3  10          5.69         -1.35         2.86 o
   4   3  10        153.24        144.71         5.19 o
   5   3  10       1322.00       1253.62        16.76 o
   6   3  10        601.21        600.66        10.73 o
   7   3  10        593.76        611.07        12.04 o
   8   3  10         21.77         22.09         4.34 o
   9   3  10        258.61        279.17         8.35 o
   0   4  10       5731.38       5555.79        84.78 o
   1   4  10       1938.01       1968.71        23.62 o
   2   4  10          4.39          6.51         2.92 o
   3   4  10        199.45        198.75         5.98 o
   4   4  10        721.52        680.98        11.24 o
   5   4  10         90.69         82.73         4.70 o
   6   4  10        897.78        793.44        13.07 o
   7   4  10        441.97        451.08        10.47 o
   8   4  10        673.54        597.58        12.57 o
   9   4  10         78.28         92.21         6.07 o
   1   5  10         38.59         46.60         3.88 o
   2   5  10        350.20        339.46         7.54 o
   3   5  10        431.95        384.13         8.61 o
   4   5  10         19.09         11.11         3.48 o
   5   5  10        195.97        185.77         6.37 o
   6   5  10        165.22        174.43         6.57 o
   7   5  10        396.32        412.25        10.04 o
   8   5  10        315.55        341.30         9.69 o
   9   5  10        116.98        114.75         6.80 o
   0   6  10          7.92         -3.12         4.83 o
   1   6  10        113.33        107.92         4.70 o
   2   6  10         83.22        116.16         5.02 o
   3   6  10         75.07         78.34         4.83 o
   4   6  10       3281.35       3023.76        36.29 o
   5   6  10         37.93         26.10         4.33 o
   6   6  10          2.87          5.09         4.06 o
   7   6  10          1.53         -4.16         4.16 o
   8   6  10         94.50         92.49         6.29 o
   9   6  10          1.04          4.91         5.22 o
   1   7  10       1023.54       1009.52        15.20 o
   2   7  10        444.73        437.97         9.75 o
   3   7  10       4519.98       4242.58        50.86 o
   4   7  10       1434.22       1340.12        19.27 o
   5   7  10       1683.05       1628.04        22.93 o
   6   7  10        932.71        911.48        16.21 o
   7   7  10        374.18        346.47        10.61 o
   8   7  10        116.15        113.42         7.58 o
   9   7  10         11.62         12.18         6.31 o
   0   8  10       2678.64       2531.37        45.80 o
   1   8  10        151.75        141.99         6.24 o
   2   8  10        179.74        158.60         6.50 o
   3   8  10         28.04         35.02         4.75 o
   4   8  10        210.91        230.76         7.94 o
   5   8  10        201.34        213.76         8.16 o
   6   8  10        799.35        805.93        16.42 o
   7   8  10          8.05          4.27         5.48 o
   8   8  10        440.68        473.99        14.66 o
   9   8  10         15.80          6.31         6.61 o
   1   9  10        786.29        746.41        13.45 o
   2   9  10        507.74        485.73        11.23 o
   3   9  10        160.18        155.03         6.69 o
   4   9  10        263.35        264.69         8.76 o
   5   9  10        371.56        363.86        10.28 o
   6   9  10         56.90         78.56         6.77 o
   7   9  10        440.03        461.14        13.95 o
   8   9  10         23.60          7.96         6.63 o
   9   9  10        383.48        381.47        14.45 o
   0  10  10       2846.43       2683.28        48.95 o
   1  10  10        736.13        770.13        14.65 o
   2  10  10          1.51         -0.37         4.47 o
   3  10  10          6.94          9.13         4.74 o
   4  10  10       1281.83       1191.88        20.62 o
   5  10  10        146.31        163.08         8.35 o
   6  10  10        993.91        993.58        21.20 o
   7  10  10        232.08        214.55        11.10 o
   8  10  10         40.65         24.91         7.63 o
   9  10  10          0.40         -1.99         7.00 o
  10  10  10        554.79        604.43        83.76 o
   1   1  11        208.90        230.67         5.95 o
   2   1  11         10.93         11.58         3.30 o
   3   1  11       5265.87       5217.65        58.73 o
   4   1  11         54.43         57.86         4.31 o
   5   1  11        565.56        553.58        10.79 o
   6   1  11         44.20         37.07         4.70 o
   7   1  11        965.93       1022.66        17.09 o
   8   1  11          7.69          8.25         4.52 o
   9   1  11         49.01         68.53         5.74 o
  10   1  11          3.04         -3.82         5.02 o
   0   2  11       7176.35       6744.79       109.05 o
   1   2  11        459.20        457.71         9.59 o
   2   2  11       3649.42       3473.79        42.56 o
   3   2  11        262.45        270.01         7.81 o
   4   2  11        386.81        395.95         9.87 o
   5   2  11        765.63        700.73        13.02 o
   6   2  11        942.02        926.00        15.62 o
   7   2  11        118.21        124.22         6.36 o
   8   2  11         97.38         91.32         6.55 o
   9   2  11         20.19         22.45         4.96 o
  10   2  11         53.29         49.18         6.34 o
   1   3  11        486.11        490.48        11.64 o
   2   3  11        169.73        158.71         5.86 o
   3   3  11         49.76         54.82         4.58 o
   4   3  11          0.37          1.64         3.79 o
   5   3  11       1100.58       1146.84        17.42 o
   6   3  11        226.32        214.66         7.94 o
   7   3  11        612.80        616.55        13.85 o
   8   3  11        468.94        436.65        11.90 o
   9   3  11        603.63        652.27        15.25 o
  10   3  11         29.32         45.04         6.05 o
   0   4  11       6294.25       5774.92        91.69 o
   1   4  11        887.38        832.66        13.39 o
   2   4  11       3458.14       3175.51        38.24 o
   3   4  11          0.08          1.37         3.64 o
   4   4  11        135.31        127.23         5.99 o
   5   4  11        957.68        895.35        15.01 o
   6   4  11        162.74        119.93         6.66 o
   7   4  11          0.72         -0.75         4.45 o
   8   4  11         53.08         49.73         5.69 o
   9   4  11          5.93          4.44         5.10 o
  10   4  11         36.56         44.28         6.61 o
   1   5  11         27.32         32.92         4.06 o
   2   5  11         14.54         23.28         4.15 o
   3   5  11        528.70        523.67        11.41 o
   4   5  11         51.26         45.01         4.69 o
   5   5  11         17.50         -1.17         4.03 o
   6   5  11         57.81         49.45         5.47 o
   7   5  11        669.08        659.71        14.55 o
   8   5  11        355.18        376.19        11.40 o
   9   5  11        172.62        177.62         8.90 o
  10   5  11          8.47          6.28         6.28 o
   0   6  11       1195.75       1136.82        24.52 o
   1   6  11         33.37         39.07         4.78 o
   2   6  11       1645.39       1543.20        22.74 o
   3   6  11        135.66        122.61         6.56 o
   4   6  11         54.14         53.64         5.24 o
   5   6  11        203.16        196.38         7.54 o
   6   6  11        574.42        542.87        13.08 o
   7   6  11        210.66        202.74         8.51 o
   8   6  11          8.85         -1.88         5.42 o
   9   6  11         63.45         49.35         7.14 o
  10   6  11        398.97        415.48        15.35 o
   1   7  11        739.96        759.91        14.29 o
   2   7  11         37.27         28.65         4.75 o
   3   7  11       1544.29       1541.16        22.71 o
   4   7  11        134.00        163.91         7.11 o
   5   7  11        352.69        374.43        10.32 o
   6   7  11        182.12        189.68         8.28 o
   7   7  11        515.26        513.02        14.39 o
   8   7  11         83.37         68.19         8.34 o
   9   7  11        247.48        234.10        11.61 o
  10   7  11         33.52         26.77         7.66 o
   0   8  11         55.33         43.33         7.15 o
   1   8  11         19.62         23.75         4.71 o
   2   8  11          2.77         -0.48         4.27 o
   3   8  11         19.26          8.95         4.76 o
   4   8  11        133.42        141.08         7.01 o
   5   8  11         12.67          8.78         4.88 o
   6   8  11        810.21        862.95        18.87 o
   7   8  11          4.62         -1.91         5.77 o
   8   8  11        179.68        166.94        10.36 o
   9   8  11        301.36        277.68        12.58 o
  10   8  11        165.64        170.57        11.71 o
   1   9  11        764.95        808.54        15.53 o
   2   9  11        177.76        204.47         7.97 o
   3   9  11        140.79        132.86         7.08 o
   4   9  11        506.97        532.00        13.30 o
   5   9  11         83.14         77.10         6.80 o
   6   9  11          0.79         -5.81         5.81 o
   7   9  11        216.10        221.08        11.13 o
   8   9  11         62.85         69.58         8.52 o
   9   9  11        198.94        169.53        11.50 o
  10   9  11        506.15        590.55        49.85 o
   0  10  11         13.57          5.70         7.51 o
   1  10  11         21.58         20.78         5.50 o
   2  10  11         45.97         40.01         5.89 o
   3  10  11        216.27        234.43         9.86 o
   4  10  11         48.07         48.10         7.02 o
   5  10  11         30.94         21.61         6.70 o
   6  10  11          3.86         -6.34         6.34 o
   7  10  11         41.30         44.00         8.17 o
   8  10  11        119.72        122.80        11.26 o
   9  10  11        535.39        528.43        48.06 o
   1  11  11         49.31         54.81         7.05 o
   2  11  11         13.51         11.07         5.76 o
   3  11  11        724.82        743.89        18.82 o
   4  11  11        137.46        149.45         9.42 o
   5  11  11        231.51        242.28        12.12 o
   6  11  11          7.94         -4.67         7.22 o
   7  11  11        369.56        353.71        20.03 o
   8  11  11          5.67        -16.56        21.93 o
   0   0  12       1290.50       1359.02        43.16 o
   1   0  12        150.20        148.78         9.17 o
   2   0  12       2178.69       2077.49        40.44 o
   3   0  12         23.92         31.38         6.25 o
   4   0  12        688.31        651.32        17.93 o
   5   0  12        337.21        375.01        14.66 o
   6   0  12        152.57        144.23         9.89 o
   7   0  12        242.11        217.47        12.51 o
   8   0  12        186.66        174.91        11.81 o
   9   0  12         68.52         53.51         9.00 o
  10   0  12        509.27        514.14        20.39 o
  11   0  12         82.24         70.84        11.65 o
   1   1  12        353.20        327.27         8.48 o
   2   1  12        415.97        382.32         9.37 o
   3   1  12       1803.10       1721.59        23.68 o
   4   1  12        408.17        413.45         9.96 o
   5   1  12         80.45         92.14         5.91 o
   6   1  12          3.42          2.45         4.31 o
   7   1  12        175.91        176.92         7.64 o
   8   1  12        378.59        384.65        11.48 o
   9   1  12        116.87        114.74         7.49 o
  10   1  12          1.62          4.54         5.59 o
  11   1  12       1566.43       1560.04        29.13 o
   0   2  12         31.68         12.48         5.58 o
   1   2  12        710.80        776.11        13.64 o
   2   2  12       2548.01       2526.88        32.27 o
   3   2  12          0.26         -1.89         3.78 o
   4   2  12       1178.44       1129.42        17.44 o
   5   2  12        232.73        230.19         7.96 o
   6   2  12        157.95        167.53         7.44 o
   7   2  12         92.63        100.19         6.46 o
   8   2  12       1534.44       1535.48        24.20 o
   9   2  12         98.64        111.40         7.10 o
  10   2  12         92.19        121.13         8.11 o
  11   2  12        149.60        145.45         9.28 o
   1   3  12         26.23         41.46         4.55 o
   2   3  12         38.10         37.32         4.49 o
   3   3  12        563.37        549.51        11.73 o
   4   3  12        111.36        118.02         6.01 o
   5   3  12        167.03        168.30         7.20 o
   6   3  12         70.64         72.25         6.08 o
   7   3  12         55.28         47.18         5.66 o
   8   3  12          7.41          5.31         4.90 o
   9   3  12        524.80        579.36        14.69 o
  10   3  12         13.46          7.89         6.39 o
  11   3  12        254.71        255.79        12.34 o
   0   4  12        351.56        308.27        12.26 o
   1   4  12        446.34        466.51        10.76 o
   2   4  12        284.66        257.35         8.00 o
   3   4  12        158.83        151.08         6.49 o
   4   4  12          0.44         -3.32         4.03 o
   5   4  12         21.71         26.62         4.82 o
   6   4  12         64.74         68.22         6.06 o
   7   4  12        111.30        107.45         6.86 o
   8   4  12        445.59        431.92        12.32 o
   9   4  12         98.19        102.63         7.62 o
  10   4  12         60.46         62.36         7.20 o
  11   4  12         65.39         72.47         8.67 o
   1   5  12        619.89        617.38        13.15 o
   2   5  12        730.57        768.58        14.91 o
   3   5  12          3.37          2.86         4.34 o
   4   5  12        768.97        709.53        14.28 o
   5   5  12        276.48        261.21         8.95 o
   6   5  12        531.79        541.23        13.42 o
   7   5  12        261.95        289.48         9.99 o
   8   5  12        721.42        744.57        17.21 o
   9   5  12       1000.13       1012.33        20.37 o
  10   5  12        215.14        221.25        11.12 o
  11   5  12         53.28         60.12        11.12 o
   0   6  12          2.70         -0.83         6.16 o
   1   6  12          7.45          3.38         4.46 o
   2   6  12       1950.69       1826.21        26.44 o
   3   6  12        259.44        266.54         9.05 o
   4   6  12         22.84         18.77         4.95 o
   5   6  12         85.86         92.64         6.85 o
   6   6  12       1032.02       1094.94        20.15 o
   7   6  12        460.05        452.34        16.46 o
   8   6  12        108.02         97.52         7.75 o
   9   6  12        470.15        445.19        15.12 o
  10   6  12         76.15         78.19         8.72 o
  11   6  12         53.12         42.57        13.44 o
   1   7  12        238.96        248.22         8.87 o
   2   7  12        354.12        361.09        10.46 o
   3   7  12        256.33        232.20         8.64 o
   4   7  12        195.41        205.67         8.60 o
   5   7  12        462.00        467.19        13.12 o
   6   7  12         55.93         50.92         6.36 o
   7   7  12        108.79         97.94         7.84 o
   8   7  12          8.23          1.80         6.03 o
   9   7  12        134.09        121.47         9.87 o
  10   7  12        306.08        290.75        17.65 o
   0   8  12        693.83        669.09        23.13 o
   1   8  12        353.23        372.73        10.84 o
   2   8  12        411.99        398.87        11.44 o
   3   8  12        130.05        143.45         7.50 o
   4   8  12        753.52        788.70        16.52 o
   5   8  12        164.94        144.37         9.15 o
   6   8  12         26.11         21.34         6.34 o
   7   8  12        906.52        868.48        20.59 o
   8   8  12        207.77        231.38        11.55 o
   9   8  12        430.64        431.77        20.82 o
  10   8  12         90.53         80.08        24.08 o
   1   9  12        221.80        221.34         8.95 o
   2   9  12        124.09        110.61         7.31 o
   3   9  12         14.65         19.41         5.40 o
   4   9  12        452.61        424.91        12.64 o
   5   9  12         23.87         22.51         6.65 o
   6   9  12         22.40         34.04         7.17 o
   7   9  12          2.56          5.07         7.87 o
   8   9  12          3.04         -9.79        10.54 o
   9   9  12        377.84        337.13        31.44 o
   0  10  12         62.04         49.27         9.08 o
   1  10  12        211.34        215.55         9.81 o
   2  10  12         56.10         54.50         7.00 o
   3  10  12         84.16         80.40         7.31 o
   4  10  12         41.16         29.98         6.78 o
   5  10  12          0.95         -3.85         6.34 o
   6  10  12        179.06        162.21        10.55 o
   7  10  12        404.10        318.12        18.44 o
   8  10  12         12.59          8.23        21.30 o
   1  11  12         44.09         60.29         7.66 o
   2  11  12         11.10         12.41         6.66 o
   3  11  12        383.62        380.75        14.09 o
   4  11  12         45.48         15.53         7.13 o
   5  11  12        183.61        166.05        14.15 o
   6  11  12       1484.42       1545.28        52.08 o
   0  12  12        506.53        556.33        34.24 o
   1  12  12         55.05         63.01         8.98 o
   2  12  12        362.02        341.41        16.72 o
   3  12  12         31.63         37.55        16.83 o
   4  12  12        230.44        256.51        29.01 o
   1   1  13        420.39        425.71        11.60 o
   2   1  13        340.34        334.75        10.00 o
   3   1  13         13.03         19.02         4.61 o
   4   1  13          0.01          3.82         4.40 o
   5   1  13        868.84        894.85        17.57 o
   6   1  13        191.42        200.05         8.67 o
   7   1  13        237.07        229.68         9.33 o
   8   1  13        176.07        181.67         8.80 o
   9   1  13         23.06          6.66         6.01 o
  10   1  13          2.77         -5.88         5.88 o
  11   1  13        690.02        653.26        22.62 o
   0   2  13         59.15         85.03         8.53 o
   1   2  13         97.59        113.55         6.61 o
   2   2  13        407.73        385.64        10.48 o
   3   2  13        120.12        133.60         6.69 o
   4   2  13        123.47        114.49         6.35 o
   5   2  13          0.56          1.93         4.67 o
   6   2  13        646.67        664.93        15.14 o
   7   2  13         11.38         11.39         6.68 o
   8   2  13         25.17         29.23         6.11 o
   9   2  13       1055.11       1057.09        22.34 o
  10   2  13         26.29         18.92         6.52 o
  11   2  13        603.39        627.71        26.02 o
   1   3  13        326.13        347.53        10.07 o
   2   3  13        417.70        434.48        11.00 o
   3   3  13       1531.84       1513.91        22.75 o
   4   3  13          0.02          4.78         4.40 o
   5   3  13          0.34         -0.72         4.58 o
   6   3  13         96.02        102.20         6.72 o
   7   3  13         59.60         53.98         6.15 o
   8   3  13        251.09        270.43        10.31 o
   9   3  13        951.10        995.03        21.68 o
  10   3  13          7.23          3.07         6.40 o
  11   3  13        270.35        279.54        19.51 o
   0   4  13        551.85        531.15        17.95 o
   1   4  13         94.70        116.80         6.66 o
   2   4  13         81.02         81.89         5.88 o
   3   4  13          3.07          3.29         4.33 o
   4   4  13         52.15         47.09         5.45 o
   5   4  13         64.38         58.61         6.05 o
   6   4  13         21.73         20.60         5.35 o
   7   4  13          0.11         10.22         5.51 o
   8   4  13        214.58        236.67         9.91 o
   9   4  13        659.32        637.15        16.80 o
  10   4  13        141.84        139.67         9.45 o
  11   4  13        172.82        188.35        20.86 o
   1   5  13        304.42        281.90         9.81 o
   2   5  13         26.09         21.13         5.46 o
   3   5  13        155.69        147.72         7.54 o
   4   5  13          0.55          4.82         4.98 o
   5   5  13        435.41        467.18        12.96 o
   6   5  13          9.49          4.79         5.51 o
   7   5  13        234.25        231.46         9.82 o
   8   5  13        416.73        434.27        13.50 o
   9   5  13         78.75         99.08         8.09 o
  10   5  13         23.87         28.52         9.48 o
   0   6  13          7.91         13.34         7.30 o
   1   6  13         73.60         74.67         6.46 o
   2   6  13        254.78        258.19         9.54 o
   3   6  13        110.43         99.06         7.07 o
   4   6  13         18.18         25.28         5.45 o
   5   6  13        299.92        324.36        12.33 o
   6   6  13         10.14          8.60         5.75 o
   7   6  13          0.04          1.80         5.62 o
   8   6  13         13.03         14.79         6.33 o
   9   6  13         78.49        100.36        12.20 o
  10   6  13         28.92         29.72        12.89 o
   1   7  13        307.85        292.84        10.44 o
   2   7  13         64.43         69.95         6.61 o
   3   7  13         15.81         12.19         5.45 o
   4   7  13          9.56          5.86         5.51 o
   5   7  13        130.37        137.72         8.14 o
   6   7  13          7.71          2.32         5.72 o
   7   7  13        228.71        232.18        10.98 o
   8   7  13        141.65        123.20         9.17 o
   9   7  13        489.23        435.86        22.11 o
   0   8  13       1092.18       1021.64        27.81 o
   1   8  13        733.22        770.61        18.49 o
   2   8  13       1035.22       1017.30        19.89 o
   3   8  13         29.35         27.42         5.91 o
   4   8  13        120.95        118.44         8.05 o
   5   8  13        691.20        689.90        17.23 o
   6   8  13        267.12        259.70        11.20 o
   7   8  13          0.03         -4.40         6.22 o
   8   8  13        593.13        600.38        25.32 o
   1   9  13          5.94         -0.37         5.45 o
   2   9  13        933.52        931.87        19.70 o
   3   9  13        264.79        263.76        10.67 o
   4   9  13        989.75       1017.12        22.36 o
   5   9  13        375.32        371.18        13.88 o
   6   9  13        111.88        112.19        10.81 o
   7   9  13         14.68         15.52        11.05 o
   0  10  13         33.54         37.17         9.44 o
   1  10  13        504.55        542.17        16.25 o
   2  10  13         89.03         84.65         8.04 o
   3  10  13         52.67         63.59         8.06 o
   4  10  13        199.27        206.51        12.13 o
   5  10  13        212.64        186.90        15.69 o
   6  10  13        274.86        291.51        25.63 o
   1  11  13        470.90        474.26        20.60 o
   2  11  13         11.86         11.81         8.54 o
   3  11  13         18.53         29.73        12.05 o
   4  11  13         59.32         35.21        15.23 o
   0   0  14        918.54       1010.35        47.02 o
   1   0  14        178.83        204.93        12.94 o
   2   0  14          0.24         11.38         7.10 o
   3   0  14        497.82        549.03        20.35 o
   4   0  14       1669.87       1732.19        39.00 o
   5   0  14        949.08        970.96        26.86 o
   6   0  14       1363.10       1427.25        33.97 o
   7   0  14        248.61        265.00        14.73 o
   8   0  14          0.16         -0.88         7.90 o
   9   0  14         37.47         44.74        10.03 o
  10   0  14       1333.07       1438.36        46.86 o
   1   1  14          5.22          5.03         4.95 o
   2   1  14        107.16        127.63         7.43 o
   3   1  14        973.22       1060.23        20.34 o
   4   1  14          0.97         -4.65         4.93 o
   5   1  14        212.36        220.25         9.44 o
   6   1  14        155.19        161.72         8.44 o
   7   1  14        130.72        145.42         8.31 o
   8   1  14         41.74         41.29         6.48 o
   9   1  14        388.73        444.71        14.09 o
  10   1  14          1.73         -4.15         8.09 o
   0   2  14       2860.06       2702.98        54.35 o
   1   2  14        177.10        179.41         8.29 o
   2   2  14        522.57        471.02        12.79 o
   3   2  14        139.91        148.78         7.99 o
   4   2  14         19.96         21.40         5.71 o
   5   2  14        233.30        256.24         9.94 o
   6   2  14        117.77        150.04         8.20 o
   7   2  14         62.92         82.27         7.79 o
   8   2  14          0.44         11.14         5.91 o
   9   2  14          0.25         -1.55         5.96 o
  10   2  14        279.28        313.71        17.29 o
   1   3  14        431.09        415.37        12.04 o
   2   3  14         15.37         10.86         5.27 o
   3   3  14        161.69        192.48         8.81 o
   4   3  14        102.08         99.37         7.31 o
   5   3  14       2161.99       2217.09        34.18 o
   6   3  14          0.53         -5.36         5.40 o
   7   3  14        173.50        185.25         9.24 o
   8   3  14         12.76         17.81         6.54 o
   9   3  14         18.09         23.29         7.58 o
  10   3  14          9.18         16.81        10.36 o
   0   4  14       1267.73       1220.11        31.69 o
   1   4  14         39.85         41.95         6.40 o
   2   4  14        324.46        335.18        11.40 o
   3   4  14          7.13          7.37         5.58 o
   4   4  14       1503.50       1567.40        28.43 o
   5   4  14         11.75         14.74         6.09 o
   6   4  14        111.67        104.31         8.15 o
   7   4  14         76.01         59.67         7.45 o
   8   4  14          0.27         -0.84         6.18 o
   9   4  14         11.34         17.51        10.34 o
   1   5  14         53.73         49.14         6.35 o
   2   5  14        129.13        130.39         8.06 o
   3   5  14        191.94        194.61         9.18 o
   4   5  14         12.62          8.96         6.08 o
   5   5  14        709.76        724.53        17.97 o
   6   5  14        265.12        277.10        11.01 o
   7   5  14         24.52         29.05         6.79 o
   8   5  14        300.58        325.35        14.07 o
   9   5  14        127.27        207.89        23.49 o
   0   6  14        257.03        281.81        15.84 o
   1   6  14        174.55        193.70         9.18 o
   2   6  14          3.24         11.83         5.57 o
   3   6  14        106.26        100.53         7.51 o
   4   6  14        221.55        236.22        10.28 o
   5   6  14        624.49        685.53        19.35 o
   6   6  14         58.21         65.01         7.35 o
   7   6  14        608.53        621.99        16.59 o
   8   6  14        111.06        110.53        11.45 o
   1   7  14         15.83         12.68         5.68 o
   2   7  14        266.35        257.19        10.53 o
   3   7  14         44.78         36.73         6.55 o
   4   7  14        218.76        212.73        10.02 o
   5   7  14         70.63         74.87         7.70 o
   6   7  14         40.54         37.95         8.06 o
   7   7  14         30.61         17.94         8.64 o
   0   8  14        583.35        595.73        22.93 o
   1   8  14        305.60        284.09        10.94 o
   2   8  14        280.17        243.55        10.29 o
   3   8  14         19.66         22.19         6.43 o
   4   8  14        180.41        203.46        10.65 o
   5   8  14        699.22        679.21        19.33 o
   6   8  14        129.45        143.61        14.55 o
   1   9  14        548.54        552.75        15.73 o
   2   9  14        286.13        286.69        11.55 o
   3   9  14        499.03        506.68        19.42 o
   4   9  14        952.88        938.87        27.97 o
   5   9  14        824.04        909.33        36.46 o
   0  10  14         38.64         45.98        12.29 o
   1  10  14        694.87        763.58        24.52 o
   2  10  14        935.90        941.87        30.00 o
   3  10  14        123.92        107.74        18.63 o
   1   1  15        183.76        207.85         9.16 o
   2   1  15          5.18         13.83         5.43 o
   3   1  15         54.70         58.18         6.99 o
   4   1  15          1.79          5.95         5.78 o
   5   1  15        527.93        509.42        15.06 o
   6   1  15        326.57        328.86        13.05 o
   7   1  15         16.88          6.71         5.96 o
   8   1  15        102.13        103.63         9.17 o
   9   1  15        215.21        216.10        16.90 o
   0   2  15        168.32        199.06        12.78 o
   1   2  15         18.64         22.04         5.82 o
   2   2  15          1.19          7.08         5.26 o
   3   2  15          8.57         22.09         7.42 o
   4   2  15         71.58         72.41         7.36 o
   5   2  15         19.22         27.83         7.15 o
   6   2  15         18.21         18.75         8.19 o
   7   2  15          0.16         -0.76         6.18 o
   8   2  15        203.25        213.54        12.05 o
   1   3  15        555.16        561.33        15.51 o
   2   3  15          4.34          4.51         5.99 o
   3   3  15        175.87        178.54        10.27 o
   4   3  15          0.00          0.11         6.40 o
   5   3  15        344.89        322.54        13.33 o
   6   3  15       2183.16       2138.58        36.74 o
   7   3  15        136.96        141.71         9.33 o
   8   3  15        133.54        161.27        21.67 o
   0   4  15         32.04         18.37        10.78 o
   1   4  15         39.17         42.58         6.73 o
   2   4  15         98.94        115.51         8.46 o
   3   4  15         11.12         11.17         6.65 o
   4   4  15          2.52          2.45         6.53 o
   5   4  15          0.36          3.71         6.64 o
   6   4  15          0.13         -7.22         7.22 o
   7   4  15        317.84        348.62        15.46 o
   8   4  15        303.01        306.48        25.92 o
   1   5  15        185.30        176.46         9.63 o
   2   5  15         56.11         57.35         7.23 o
   3   5  15        525.34        528.97        16.64 o
   4   5  15        145.99        147.27         9.94 o
   5   5  15        485.06        450.95        15.43 o
   6   5  15        678.81        688.38        21.38 o
   7   5  15         16.85         23.82        12.10 o
   0   6  15        500.86        473.37        24.71 o
   1   6  15         58.21         57.40         7.30 o
   2   6  15          8.01          4.45         6.35 o
   3   6  15        129.64        164.74        10.19 o
   4   6  15         49.53         49.15         7.75 o
   5   6  15       1046.64       1094.83        25.72 o
   6   6  15         53.92         52.29        13.77 o
   1   7  15         17.90         24.63         6.21 o
   2   7  15         13.64         17.09         7.59 o
   3   7  15          1.38         -1.56         6.19 o
   4   7  15        303.87        312.97        15.33 o
   5   7  15         76.46         43.20        11.29 o
   0   8  15        286.03        354.25        22.41 o
   1   8  15         58.15         59.87         8.23 o
   2   8  15          0.90          2.68         7.05 o
   3   8  15         51.16         41.81         9.23 o
   4   8  15        519.12        507.99        24.50 o
   1   9  15        196.29        216.66        14.40 o
   0   0  16        333.41        375.39        25.10 o
   1   0  16          0.17          5.63         7.81 o
   2   0  16        120.06        137.10        13.39 o
   3   0  16         68.88         96.40        11.31 o
   4   0  16         63.85        106.33        13.43 o
   5   0  16        748.88        722.00        26.49 o
   6   0  16         11.07         14.39        12.46 o
   7   0  16        108.01        120.50        20.02 o
   1   1  16        141.89        179.43         9.05 o
   2   1  16        175.92        206.61        10.19 o
   3   1  16       3390.69       3435.92        50.61 o
   4   1  16        184.81        206.62        10.39 o
   5   1  16        175.69        192.68        10.23 o
   6   1  16        615.93        620.59        25.33 o
   7   1  16          0.11        -10.88        11.55 o
   0   2  16        101.64         99.31        11.58 o
   1   2  16          2.76          9.75         6.99 o
   2   2  16       1397.52       1427.70        29.29 o
   3   2  16         83.08         80.81         8.24 o
   4   2  16         68.89         74.17         8.86 o
   5   2  16        372.36        352.07        14.42 o
   6   2  16        503.94        592.83        25.75 o
   1   3  16         11.75         19.85         6.74 o
   2   3  16          0.34          6.88         7.09 o
   3   3  16          2.04         14.26         6.70 o
   4   3  16        445.18        434.57        16.00 o
   5   3  16        212.15        195.10        12.84 o
   6   3  16        718.76        782.44        41.31 o
   0   4  16          0.48          1.93         8.41 o
   1   4  16          8.90          0.32         5.99 o
   2   4  16        115.08        120.53         9.69 o
   3   4  16          4.95         -6.36         9.09 o
   4   4  16        100.08         61.57         9.61 o
   5   4  16        185.10        194.97        17.34 o
   6   4  16        208.43        235.70        27.51 o
   1   5  16         45.62         41.37         7.18 o
   2   5  16        693.72        735.00        21.75 o
   3   5  16         66.83         85.39        10.48 o
   4   5  16        153.96        180.32        24.03 o
   5   5  16          6.06        -15.81        15.81 o
   0   6  16         44.77         33.83        11.80 o
   1   6  16         74.78         84.60        10.22 o
   2   6  16        107.83        153.33        16.29 o
   3   6  16        222.18        224.54        20.91 o
   4   6  16        446.73        497.60        38.89 o
   1   7  16         69.69         75.34        13.46 o
   1   1  17         87.22        137.95        19.28 o
   2   1  17          2.61        -10.12        10.12 o
   3   1  17        349.29        353.48        26.27 o
   4   1  17        107.47        173.73        25.32 o
   0   2  17       3241.50       3165.60       124.92 o
   1   2  17        289.32        344.00        28.27 o
   2   2  17       1257.62       1270.11        87.80 o
   3   2  17          1.32         22.12        14.62 o
   1   3  17          0.87         12.11        13.28 o
   2   3  17         96.48         95.14        17.82 o
   3   3  17        479.68        611.41        87.25 o
   0   4  17       2155.42       2242.18       116.98 o
   1   4  17        501.06        581.21        54.26 o
                                                
